# Supplementary material for: Combinatorial library design for improving isobutanol production in Saccharomyces cerevisiae
Source: Front Bioeng Biotechnol. 2022 Dec 2;10:1080024. doi: 10.3389/fbioe.2022.1080024 (PMC9755324; doi:10.3389/fbioe.2022.1080024)
Supplement: Supplementary file 2 [file DataSheet3.XLSX]

## Sheet: Junctions
	# reads spanning junction	Rel. prop. Prom.	Rel. prop. Genes	The number of reads providing coverage over a defined base at the junction between parts
vector_only	126			Relative proportion of each junction compared to total vector/promoter or terminator/promoter junction counts for each position
vector_ALS_p01	16359	0.690904		Relative proportion of each promoter/gene junction compared to total promoter/gene junction counts for each position
vector_ALS_p02	20575	0.868962
vector_ALS_p03	34099	1.44013
ALS_p01_ALS_c01	639	0.647699	0.688908
ALS_p01_ALS_c02	634	0.642631	0.683517
ALS_p01_ALS_c03	668	0.677094	0.720172
ALS_p01_ALS_c04	725	0.73487	0.781624
ALS_p01_ALS_c05	660	0.668985	0.711548
ALS_p01_ALS_c06	619	0.627427	0.667345
ALS_p01_ALS_c07	714	0.72372	0.769765
ALS_p01_ALS_c08	570	0.57776	0.614518
ALS_p01_ALS_c09	684	0.693312	0.737422
ALS_p01_ALS_c10	569	0.576746	0.61344
ALS_p01_ALS_c11	705	0.714597	0.760062
ALS_p01_ALS_c12	603	0.611209	0.650096
ALS_p01_ALS_c13	647	0.655808	0.697532
ALS_p01_ALS_c14	625	0.633508	0.673814
ALS_p01_ALS_c16	708	0.717638	0.763297
ALS_p01_ALS_c17	559	0.56661	0.602659
ALS_p01_ALS_c18	462	0.468289	0.498083
ALS_p01_ALS_c19	298	0.302057	0.321275
ALS_p01_ALS_c20	703	0.71257	0.757906
ALS_p01_ALS_c21	742	0.752101	0.799952
ALS_p01_ALS_c22	994	1.00753	1.07163
ALS_p01_ALS_c23	782	0.792646	0.843076
ALS_p01_ALS_c24	672	0.681148	0.724485
ALS_p01_ALS_c25	376	0.381119	0.405367
ALS_p02_ALS_c01	1008	1.02172	1.08673
ALS_p02_ALS_c02	787	0.797714	0.848467
ALS_p02_ALS_c03	142	0.143933	0.153091
ALS_p02_ALS_c04	915	0.927456	0.986464
ALS_p02_ALS_c05	954	0.966987	1.02851
ALS_p02_ALS_c06	973	0.986246	1.04899
ALS_p02_ALS_c07	1196	1.21228	1.28941
ALS_p02_ALS_c08	956	0.969014	1.03067
ALS_p02_ALS_c09	739	0.74906	0.796718
ALS_p02_ALS_c10	895	0.907184	0.964902
ALS_p02_ALS_c11	619	0.627427	0.667345
ALS_p02_ALS_c12	804	0.814945	0.866794
ALS_p02_ALS_c13	1028	1.04199	1.10829
ALS_p02_ALS_c14	599	0.607154	0.645783
ALS_p02_ALS_c16	364	0.368955	0.392429
ALS_p02_ALS_c17	690	0.699393	0.743891
ALS_p02_ALS_c18	788	0.798727	0.849545
ALS_p02_ALS_c19	783	0.793659	0.844154
ALS_p02_ALS_c20	936	0.948742	1.0091
ALS_p02_ALS_c21	1039	1.05314	1.12015
ALS_p02_ALS_c22	885	0.897048	0.954121
ALS_p02_ALS_c23	813	0.824068	0.876497
ALS_p02_ALS_c24	869	0.88083	0.936871
ALS_p02_ALS_c25	854	0.865626	0.9207
ALS_p03_ALS_c01	1351	1.36939	1.45652
ALS_p03_ALS_c02	1225	1.24168	1.32068
ALS_p03_ALS_c03	1183	1.1991	1.2754
ALS_p03_ALS_c04	1283	1.30047	1.38321
ALS_p03_ALS_c05	1398	1.41703	1.50719
ALS_p03_ALS_c06	1386	1.40487	1.49425
ALS_p03_ALS_c07	1449	1.46873	1.56217
ALS_p03_ALS_c08	1698	1.72112	1.83062
ALS_p03_ALS_c09	1481	1.50116	1.59667
ALS_p03_ALS_c10	1555	1.57617	1.67645
ALS_p03_ALS_c11	1243	1.25992	1.34008
ALS_p03_ALS_c12	1045	1.05923	1.12662
ALS_p03_ALS_c13	1187	1.20316	1.27971
ALS_p03_ALS_c14	1186	1.20215	1.27863
ALS_p03_ALS_c16	1270	1.28729	1.36919
ALS_p03_ALS_c17	1516	1.53664	1.6344
ALS_p03_ALS_c18	1180	1.19606	1.27216
ALS_p03_ALS_c19	1170	1.18593	1.26138
ALS_p03_ALS_c20	1096	1.11092	1.1816
ALS_p03_ALS_c21	1292	1.30959	1.39291
ALS_p03_ALS_c22	1334	1.35216	1.43819
ALS_p03_ALS_c23	1194	1.21025	1.28725
ALS_p03_ALS_c24	1428	1.44744	1.53953
ALS_p03_ALS_c25	1640	1.66233	1.76809
ALS_t01_KARI_p01	20038	0.919146
ALS_t01_KARI_p02	17614	0.807957
ALS_t01_KARI_p03	27750	1.2729
KARI_p01_KARI_c01	624	0.887312	0.918126
KARI_p01_KARI_c02	666	0.947035	0.979923
KARI_p01_KARI_c03	516	0.733739	0.75922
KARI_p01_KARI_c04	570	0.810526	0.838673
KARI_p01_KARI_c05	371	0.527553	0.545873
KARI_p01_KARI_c06	575	0.817636	0.84603
KARI_p01_KARI_c07	703	0.999648	1.03436
KARI_p01_KARI_c08	915	1.30111	1.34629
KARI_p01_KARI_c09	698	0.992538	1.02701
KARI_p01_KARI_c10	706	1.00391	1.03878
KARI_p01_KARI_c11	666	0.947035	0.979923
KARI_p01_KARI_c12	645	0.917174	0.949025
KARI_p01_KARI_c13	708	1.00676	1.04172
KARI_p01_KARI_c14	632	0.898688	0.929897
KARI_p01_KARI_c15	516	0.733739	0.75922
KARI_p01_KARI_c16	722	1.02667	1.06232
KARI_p01_KARI_c17	583	0.829011	0.857801
KARI_p01_KARI_c18	617	0.877358	0.907827
KARI_p01_KARI_c19	474	0.674016	0.697423
KARI_p01_KARI_c20	594	0.844653	0.873985
KARI_p01_KARI_c21	658	0.935659	0.968152
KARI_p01_KARI_c22	576	0.819058	0.847501
KARI_p01_KARI_c23	685	0.974053	1.00788
KARI_p01_KARI_c24	612	0.870249	0.90047
KARI_p01_KARI_c25	608	0.864561	0.894584
KARI_p01_KARI_c26	679	0.965521	0.999051
KARI_p01_KARI_c27	679	0.965521	0.999051
KARI_p01_KARI_c28	603	0.857451	0.887228
KARI_p01_KARI_c29	670	0.952723	0.985809	~7% frameshift deletion after start codon (44/670)
KARI_p01_KARI_c30	476	0.67686	0.700365
KARI_p01_KARI_c31	655	0.931394	0.963738
KARI_p02_KARI_c01	502	0.713831	0.738621
KARI_p02_KARI_c02	566	0.804838	0.832788
KARI_p02_KARI_c03	405	0.5759	0.595899
KARI_p02_KARI_c04	590	0.838965	0.8681
KARI_p02_KARI_c05	289	0.410951	0.425222
KARI_p02_KARI_c06	507	0.720941	0.745978
KARI_p02_KARI_c07	583	0.829011	0.857801
KARI_p02_KARI_c08	677	0.962677	0.996108
KARI_p02_KARI_c09	499	0.709565	0.734207
KARI_p02_KARI_c10	565	0.803416	0.831316
KARI_p02_KARI_c11	535	0.760757	0.787175
KARI_p02_KARI_c12	663	0.942769	0.975509
KARI_p02_KARI_c13	587	0.834699	0.863686
KARI_p02_KARI_c14	610	0.867405	0.897527
KARI_p02_KARI_c15	517	0.735161	0.760691
KARI_p02_KARI_c16	577	0.820479	0.848972
KARI_p02_KARI_c17	505	0.718097	0.743035
KARI_p02_KARI_c18	588	0.836121	0.865157
KARI_p02_KARI_c19	453	0.644155	0.666524
KARI_p02_KARI_c20	574	0.816214	0.844558
KARI_p02_KARI_c21	481	0.68397	0.707722
KARI_p02_KARI_c22	616	0.875937	0.906355
KARI_p02_KARI_c23	703	0.999648	1.03436
KARI_p02_KARI_c24	543	0.772132	0.798946
KARI_p02_KARI_c25	496	0.7053	0.729793
KARI_p02_KARI_c26	516	0.733739	0.75922
KARI_p02_KARI_c27	587	0.834699	0.863686
KARI_p02_KARI_c28	518	0.736583	0.762162
KARI_p02_KARI_c29	487	0.692502	0.71655	~8% frameshift deletion after start codon (39/487)
KARI_p02_KARI_c30	557	0.79204	0.819545
KARI_p02_KARI_c31	610	0.867405	0.897527
KARI_p03_KARI_c01	867	1.23285	1.27567
KARI_p03_KARI_c02	709	1.00818	1.04319
KARI_p03_KARI_c03	805	1.14469	1.18444
KARI_p03_KARI_c04	879	1.24992	1.29332
KARI_p03_KARI_c05	614	0.873093	0.903413
KARI_p03_KARI_c06	823	1.17029	1.21093
KARI_p03_KARI_c07	1043	1.48312	1.53462
KARI_p03_KARI_c08	1260	1.79169	1.85391
KARI_p03_KARI_c09	991	1.40918	1.45811
KARI_p03_KARI_c10	910	1.294	1.33893
KARI_p03_KARI_c11	1043	1.48312	1.53462
KARI_p03_KARI_c12	936	1.33097	1.37719
KARI_p03_KARI_c13	1009	1.43477	1.4846
KARI_p03_KARI_c14	862	1.22574	1.26831
KARI_p03_KARI_c15	855	1.21579	1.25801
KARI_p03_KARI_c16	959	1.36367	1.41103
KARI_p03_KARI_c17	880	1.25134	1.29479
KARI_p03_KARI_c18	679	0.965521	0.999051
KARI_p03_KARI_c19	764	1.08639	1.12412
KARI_p03_KARI_c20	774	1.10061	1.13883
KARI_p03_KARI_c21	846	1.20299	1.24477
KARI_p03_KARI_c22	835	1.18735	1.22858
KARI_p03_KARI_c23	997	1.41771	1.46694
KARI_p03_KARI_c24	931	1.32386	1.36983
KARI_p03_KARI_c25	852	1.21152	1.2536
KARI_p03_KARI_c26	875	1.24423	1.28744
KARI_p03_KARI_c27	879	1.24992	1.29332
KARI_p03_KARI_c28	747	1.06222	1.0991
KARI_p03_KARI_c29	793	1.12763	1.16679	~5% frameshift deletion after start codon (42/793)
KARI_p03_KARI_c30	734	1.04373	1.07998
KARI_p03_KARI_c31	748	1.06364	1.10057
KARI_t01_DHAD_p01	23354	1.16636
KARI_t01_DHAD_p02	19569	0.977326
KARI_t01_DHAD_p03	17146	0.856315
DHAD_p01_DHAD_c01	1070	1.33596	1.26771
DHAD_p01_DHAD_c02	1102	1.37592	1.30563
DHAD_p01_DHAD_c03	1212	1.51326	1.43595
DHAD_p01_DHAD_c04	849	1.06003	1.00588
DHAD_p01_DHAD_c05	853	1.06503	1.01062
DHAD_p01_DHAD_c06	754	0.941417	0.893323
DHAD_p01_DHAD_c07	858	1.07127	1.01654
DHAD_p01_DHAD_c08	893	1.11497	1.05801
DHAD_p01_DHAD_c09	956	1.19363	1.13265
DHAD_p01_DHAD_c10	873	1.09	1.03431
DHAD_p01_DHAD_c11	1392	1.738	1.64921
DHAD_p01_DHAD_c12	881	1.09999	1.04379
DHAD_p01_DHAD_c13	782	0.976377	0.926496	~40% frameshift deletion after start codon (313/782)
DHAD_p01_DHAD_c14	1161	1.44958	1.37553
DHAD_p01_DHAD_c15	1060	1.32348	1.25586
DHAD_p01_DHAD_c16	1197	1.49453	1.41818
DHAD_p01_DHAD_c17	1143	1.42711	1.3542
DHAD_p01_DHAD_c18	793	0.990111	0.939529
DHAD_p01_DHAD_c19	963	1.20237	1.14094	~11% frameshift deletion after start codon (106/963)
DHAD_p01_DHAD_c20	910	1.13619	1.07815
DHAD_p01_DHAD_c21	836	1.0438	0.990474
DHAD_p01_DHAD_c22	841	1.05004	0.996398
DHAD_p01_DHAD_c23	1288	1.60815	1.52599
DHAD_p01_DHAD_c24	1038	1.29601	1.2298
DHAD_p01_DHAD_c25	1047	1.30725	1.24046
DHAD_p02_DHAD_c01	758	0.946412	0.898062
DHAD_p02_DHAD_c02	622	0.776607	0.736932
DHAD_p02_DHAD_c03	778	0.971383	0.921757
DHAD_p02_DHAD_c04	732	0.913949	0.867257
DHAD_p02_DHAD_c05	770	0.961394	0.912279
DHAD_p02_DHAD_c06	738	0.92144	0.874366
DHAD_p02_DHAD_c07	775	0.967637	0.918203
DHAD_p02_DHAD_c08	686	0.856515	0.812758
DHAD_p02_DHAD_c09	674	0.841532	0.79854
DHAD_p02_DHAD_c10	509	0.635519	0.603052
DHAD_p02_DHAD_c11	873	1.09	1.03431
DHAD_p02_DHAD_c12	717	0.89522	0.849486
DHAD_p02_DHAD_c13	867	1.08251	1.0272	~34% frameshift deletion after start codon (297/867)
DHAD_p02_DHAD_c14	897	1.11996	1.06275
DHAD_p02_DHAD_c15	1014	1.26604	1.20136
DHAD_p02_DHAD_c16	1016	1.26854	1.20373
DHAD_p02_DHAD_c17	884	1.10373	1.04734
DHAD_p02_DHAD_c18	617	0.770364	0.731008
DHAD_p02_DHAD_c19	481	0.600559	0.569878	~9% frameshift deletion after start codon (41/481)
DHAD_p02_DHAD_c20	1060	1.32348	1.25586
DHAD_p02_DHAD_c21	997	1.24482	1.18122
DHAD_p02_DHAD_c22	856	1.06877	1.01417
DHAD_p02_DHAD_c23	1156	1.44334	1.3696
DHAD_p02_DHAD_c24	896	1.11871	1.06156
DHAD_p02_DHAD_c25	885	1.10498	1.04853
DHAD_p03_DHAD_c01	701	0.875243	0.830529
DHAD_p03_DHAD_c02	767	0.957649	0.908725
DHAD_p03_DHAD_c03	794	0.99136	0.940714
DHAD_p03_DHAD_c04	739	0.922689	0.875551
DHAD_p03_DHAD_c05	931	1.16241	1.10303
DHAD_p03_DHAD_c06	632	0.789093	0.74878
DHAD_p03_DHAD_c07	567	0.707936	0.671769
DHAD_p03_DHAD_c08	616	0.769116	0.729823
DHAD_p03_DHAD_c09	641	0.80033	0.759443
DHAD_p03_DHAD_c10	503	0.628028	0.595943
DHAD_p03_DHAD_c11	941	1.1749	1.11488
DHAD_p03_DHAD_c12	724	0.90396	0.857779
DHAD_p03_DHAD_c13	592	0.73915	0.701389	~28% frameshift deletion after start codon (166/592)
DHAD_p03_DHAD_c14	972	1.2136	1.1516
DHAD_p03_DHAD_c15	860	1.07377	1.01891
DHAD_p03_DHAD_c16	756	0.943914	0.895692
DHAD_p03_DHAD_c17	852	1.06378	1.00943
DHAD_p03_DHAD_c18	627	0.78285	0.742856
DHAD_p03_DHAD_c19	646	0.806572	0.765367	~13% frameshift deletion after start codon (83/646)
DHAD_p03_DHAD_c20	829	1.03506	0.982181
DHAD_p03_DHAD_c21	732	0.913949	0.867257
DHAD_p03_DHAD_c22	645	0.805324	0.764182
DHAD_p03_DHAD_c23	869	1.085	1.02957
DHAD_p03_DHAD_c24	783	0.977626	0.927681
DHAD_p03_DHAD_c25	574	0.716676	0.680063
DHAD_t01_KDC_p01	21900	1.02301
DHAD_t01_KDC_p02	27210	1.27106
DHAD_t01_KDC_p03	15112	0.705926
KDC_p01_KDC_c01	1213	1.01993	1.01297
KDC_p01_KDC_c02	1140	0.95855	0.952013
KDC_p01_KDC_c03	1178	0.990502	0.983747
KDC_p01_KDC_c04	813	0.683598	0.678935
KDC_p01_KDC_c05	1214	1.02077	1.01381
KDC_p01_KDC_c06	1171	0.984616	0.977901
KDC_p01_KDC_c07	1167	0.981253	0.97456
KDC_p01_KDC_c08	1066	0.896328	0.890215
KDC_p01_KDC_c09	1044	0.87783	0.871843
KDC_p01_KDC_c10	1461	1.22846	1.22008
KDC_p01_KDC_c11	1179	0.991343	0.984582
KDC_p01_KDC_c12	1255	1.05525	1.04805
KDC_p01_KDC_c13	1627	1.36804	1.35871
KDC_p01_KDC_c14	1637	1.37644	1.36706
KDC_p01_KDC_c15	1311	1.10233	1.09481
KDC_p01_KDC_c16	1126	0.946778	0.940321
KDC_p01_KDC_c17	1209	1.01657	1.00963
KDC_p01_KDC_c18	1193	1.00311	0.996273
KDC_p02_KDC_c01	1347	1.1326	1.12488
KDC_p02_KDC_c02	1430	1.20239	1.19419
KDC_p02_KDC_c03	1691	1.42185	1.41215
KDC_p02_KDC_c04	1232	1.03591	1.02884
KDC_p02_KDC_c05	1603	1.34786	1.33866
KDC_p02_KDC_c06	1258	1.05777	1.05055
KDC_p02_KDC_c07	1378	1.15867	1.15077
KDC_p02_KDC_c08	1555	1.3075	1.29858
KDC_p02_KDC_c09	1509	1.26882	1.26016
KDC_p02_KDC_c10	1464	1.23098	1.22258
KDC_p02_KDC_c11	1398	1.17549	1.16747
KDC_p02_KDC_c12	1646	1.38401	1.37457
KDC_p02_KDC_c13	1623	1.36467	1.35537
KDC_p02_KDC_c14	1572	1.32179	1.31278
KDC_p02_KDC_c15	1922	1.61608	1.60506
KDC_p02_KDC_c16	1448	1.21753	1.20922
KDC_p02_KDC_c17	1537	1.29236	1.28355
KDC_p02_KDC_c18	1821	1.53116	1.52072
KDC_p03_KDC_c01	930	0.781975	0.776642
KDC_p03_KDC_c02	796	0.669303	0.664739
KDC_p03_KDC_c03	1068	0.89801	0.891886
KDC_p03_KDC_c04	580	0.487683	0.484357
KDC_p03_KDC_c05	605	0.508704	0.505235
KDC_p03_KDC_c06	985	0.828221	0.822572
KDC_p03_KDC_c07	710	0.596992	0.59292
KDC_p03_KDC_c08	793	0.666781	0.662233
KDC_p03_KDC_c09	817	0.686961	0.682276
KDC_p03_KDC_c10	938	0.788702	0.783323
KDC_p03_KDC_c11	783	0.658373	0.653882
KDC_p03_KDC_c12	723	0.607923	0.603777
KDC_p03_KDC_c13	938	0.788702	0.783323
KDC_p03_KDC_c14	1084	0.911463	0.905247
KDC_p03_KDC_c15	1010	0.849242	0.84345
KDC_p03_KDC_c16	738	0.620535	0.616303
KDC_p03_KDC_c17	868	0.729843	0.724866
KDC_p03_KDC_c18	859	0.722276	0.71735
KDC_t01_ADH_p01	23926	1.05783
KDC_t01_ADH_p02	27275	1.2059
KDC_t01_ADH_p03	16653	0.736272
ADH_p01_ADH_c01	1282	0.963569	0.936088
ADH_p01_ADH_c02	1131	0.850075	0.825831
ADH_p01_ADH_c03	1130	0.849324	0.825101
ADH_p01_ADH_c04	1481	1.11314	1.08139
ADH_p01_ADH_c05	1551	1.16575	1.13251
ADH_p01_ADH_c06	1573	1.18229	1.14857
ADH_p01_ADH_c07	1434	1.07781	1.04707	~13% frameshift deletion after start codon (189/1434)
ADH_p01_ADH_c08	1328	0.998143	0.969676
ADH_p01_ADH_c09	1472	1.10638	1.07482
ADH_p01_ADH_c10	1548	1.1635	1.13032
ADH_p01_ADH_c11	1066	0.80122	0.77837
ADH_p01_ADH_c12	1485	1.11615	1.08431
ADH_p01_ADH_c13	1849	1.38973	1.3501
ADH_p01_ADH_c14	1313	0.986869	0.958723
ADH_p01_ADH_c15	1534	1.15298	1.12009
ADH_p01_ADH_c16	1682	1.26421	1.22816	~5% frameshift deletion after start codon (78/1682)
ADH_p01_ADH_c17	1618	1.21611	1.18143
ADH_p02_ADH_c01	1678	1.26121	1.22524
ADH_p02_ADH_c02	1485	1.11615	1.08431
ADH_p02_ADH_c03	1401	1.05301	1.02298
ADH_p02_ADH_c04	1769	1.3296	1.29168
ADH_p02_ADH_c05	1656	1.24467	1.20917
ADH_p02_ADH_c06	1859	1.39725	1.3574
ADH_p02_ADH_c07	1859	1.39725	1.3574	~13% frameshift deletion after start codon (245/1859)
ADH_p02_ADH_c08	1483	1.11464	1.08285
ADH_p02_ADH_c09	1560	1.17252	1.13908
ADH_p02_ADH_c10	1502	1.12892	1.09673
ADH_p02_ADH_c11	1371	1.03046	1.00107
ADH_p02_ADH_c12	1675	1.25895	1.22305
ADH_p02_ADH_c13	1710	1.28526	1.2486
ADH_p02_ADH_c14	1844	1.38598	1.34645
ADH_p02_ADH_c15	1454	1.09285	1.06168
ADH_p02_ADH_c16	1771	1.33111	1.29314	~2% frameshift deletion after start codon (37/1771)
ADH_p02_ADH_c17	1848	1.38898	1.34937
ADH_p03_ADH_c01	906	0.680962	0.661541
ADH_p03_ADH_c02	731	0.54943	0.53376
ADH_p03_ADH_c03	832	0.625343	0.607508
ADH_p03_ADH_c04	988	0.742594	0.721416
ADH_p03_ADH_c05	971	0.729817	0.709003
ADH_p03_ADH_c06	1008	0.757627	0.736019
ADH_p03_ADH_c07	1272	0.956053	0.928786	~14% frameshift deletion after start codon (181/1272)
ADH_p03_ADH_c08	932	0.700504	0.680526
ADH_p03_ADH_c09	1333	1.0019	0.973327
ADH_p03_ADH_c10	1086	0.816253	0.792973
ADH_p03_ADH_c11	787	0.59152	0.57465
ADH_p03_ADH_c12	991	0.744849	0.723606
ADH_p03_ADH_c13	1461	1.09811	1.06679
ADH_p03_ADH_c14	994	0.747104	0.725797
ADH_p03_ADH_c15	893	0.671191	0.652049
ADH_p03_ADH_c16	1220	0.916969	0.890817	~3% frameshift deletion after start codon
ADH_p03_ADH_c17	1039	0.780927	0.758655
ADH_t01_vector	76042

## Sheet: Parts
	Max # reads	Rel. prop. Prom.	Rel. prop. Genes	Maximum number of reads providing coverage over a base of this part
ALS_p01	16688	0.697251		Relative proportion compared to total promoter max read counts for each position
ALS_p02	20766	0.867636		Relative proportion compared to total gene max read counts for each position
ALS_p03	34348	1.43511
ALS_c01_4C	3140	1.04955	1.10974
ALS_c02_4C	2826	0.944598	0.998763
ALS_c03_4A	2097	0.700928	0.74112
ALS_c04_4G	2969	0.992396	1.0493
ALS_c05_4T	2995	1.00109	1.05849
ALS_c06_4T	2945	0.984374	1.04082
ALS_c07_4T	3389	1.13278	1.19774
ALS_c08_4A	3404	1.1378	1.20304
ALS_c09_4A	2976	0.994736	1.05178
ALS_c10_4A	2997	1.00175	1.0592
ALS_c11_4G	2543	0.850004	0.898745
ALS_c12_4T	2548	0.851675	0.900512
ALS_c13_4C	2871	0.959639	1.01467
ALS_c14_4T	2368	0.79151	0.836897
ALS_c16_4A	2330	0.778808	0.823467
ALS_c17_4A	2903	0.970335	1.02598
ALS_c18_4C	2579	0.862037	0.911468
ALS_c19_4A	2298	0.768112	0.812158
ALS_c20_4C	2699	0.902148	0.953879
ALS_c21_4A	3077	1.0285	1.08747
ALS_c22_4T	3232	1.0803	1.14225
ALS_c23_4G	2795	0.934236	0.987807
ALS_c24_4A	3008	1.00543	1.06309	~19% have a 2C > 3C at AA 175 generating a frameshift (564/2962 reads)
ALS_c25_4T	2919	0.975683	1.03163
KARI_p01	19924	0.921696
KARI_p02	17271	0.798967
KARI_p03	27655	1.27934
KARI_c01_8A	1975	0.944102	0.970624
KARI_c02_8C	1963	0.938365	0.964726
KARI_c03_8T	1732	0.827941	0.8512
KARI_c04_8T	2007	0.959399	0.98635	~21% may have an insertion around AA 170 (4G>5G run) causing a frameshift (401/1922 reads)
KARI_c05_8T	1244	0.594665	0.61137
KARI_c06_8T	1918	0.916854	0.942611
KARI_c07_8A	2322	1.10998	1.14116
KARI_c08_8T	2870	1.37194	1.41048
KARI_c09_8A	2229	1.06552	1.09545
KARI_c10_8T	2161	1.03301	1.06203
KARI_c11_8A	2236	1.06887	1.09889
KARI_c12_8C	2218	1.06026	1.09005
KARI_c13_8C	2295	1.09707	1.12789
KARI_c14_8C	2088	0.998119	1.02616
KARI_c15_8T	1872	0.894865	0.920004
KARI_c16_8T	2238	1.06982	1.09988
KARI_c17_8C	2013	0.962267	0.989299
KARI_c18_8C	1887	0.902035	0.927376
KARI_c19_8G	1692	0.80882	0.831542
KARI_c20_8C	1932	0.923547	0.949491
KARI_c21_8C	1954	0.934063	0.960303
KARI_c22_8A	2010	0.960833	0.987825
KARI_c23_8T	2351	1.12384	1.15541
KARI_c24_8T	2100	1.00386	1.03206
KARI_c25_8T	1960	0.936931	0.963252
KARI_c26_8T	2086	0.997163	1.02518
KARI_c27_8A	2130	1.0182	1.0468
KARI_c28_8G	1872	0.894865	0.920004
KARI_c29_8A	1951	0.932629	0.958829	~7% of reads may have a second codon single base deletion causing a frameshift (127/1870 reads)
KARI_c30_8C	1759	0.840848	0.864469
KARI_c31_8G	2013	0.962267	0.989299
DHAD_p01	24383	1.17773
DHAD_p02	20005	0.96627
DHAD_p03	17722	0.855997
DHAD_c01_12A	2690	1.08276	1.01795
DHAD_c02_12T	2510	1.0103	0.949837
DHAD_c03_12A	3032	1.22042	1.14737
DHAD_c04_12A	2526	1.01674	0.955891
DHAD_c05_12C	2302	0.926582	0.871125
DHAD_c06_12A	2241	0.902029	0.848041
DHAD_c07_12T	2230	0.897601	0.843879
DHAD_c08_12G	2244	0.903236	0.849177
DHAD_c09_12T	2510	1.0103	0.949837	~24% may have a 4G > 5G at the 9th to last codon causing a premature stop (last 7 AA - NYEIKQS - deleted) (597/2467 reads)
DHAD_c10_12T	1961	0.789325	0.742083
DHAD_c11_12G	3468	1.39591	1.31236
DHAD_c12_12A	2411	0.970456	0.912373
DHAD_c13_12A	2303	0.926984	0.871503	~35% of reads have a second codon single base deletion causing a frameshift (774/2182 reads), ~14% have a single base deletion in AA 561 causing a frameshift and slightly premature stop (315/2233 reads)
DHAD_c14_12C	3258	1.31138	1.2329
DHAD_c15_12G	3110	1.25181	1.17689
DHAD_c16_12T	3036	1.22203	1.14889
DHAD_c17_12G	2898	1.16648	1.09666
DHAD_c18_12C	2111	0.849702	0.798847
DHAD_c19_12C	2222	0.894381	0.840851	~11% have a single base deletion in the second codon causing a frameshift (224/2033 reads)
DHAD_c20_12T	2798	1.12623	1.05882
DHAD_c21_12A	2633	1.05981	0.996382
DHAD_c22_12T	2492	1.00306	0.943025
DHAD_c23_12A	3432	1.38142	1.29874	~15% may have a 5G > 6G expansion in the gene causing a frameshift around AA469 (510/3308 reads)
DHAD_c24_12T	2985	1.2015	1.12959
DHAD_c25_12T	2661	1.07108	1.00698
KDC_p01	21909	1.02529		~9% of pTEF1 contain an A>T polymorphism aTCAATTTCTCAAGTTTCAGTTTCA (1993/21835 reads)
KDC_p02	27166	1.2713
KDC_p03	15031	0.703413
KDC_c01_16A	3481	0.977412	0.91529
KDC_c02_16G	3696	1.03778	0.971822
KDC_c03_16C	4189	1.17621	1.10145
KDC_c04_16C	3086	0.866502	0.811429
KDC_c05_16G	3476	0.976008	0.913975
KDC_c06_16A	3491	0.98022	0.917919
KDC_c07_16C	3613	1.01448	0.949998
KDC_c08_16T	3462	0.972077	0.910294
KDC_c09_16T	3666	1.02936	0.963934
KDC_c10_16C	4221	1.18519	1.10986
KDC_c11_16T	3396	0.953546	0.89294
KDC_c12_16T	4025	1.13016	1.05833
KDC_c13_16T	4279	1.20148	1.12512	~11% may have a 3G>4G expansion in the gene causing a frameshift around AA104 (461/4197 reads)
KDC_c14_16C	4452	1.25005	1.1706
KDC_c15_16T	4489	1.26044	1.18033
KDC_c16_16G	3654	1.02599	0.960778	~16% may have a 4C>5C expansion in the gene causing a frameshift around AA321 (574/3584 reads)
KDC_c17_16T	3700	1.0389	0.972873
KDC_c18_16T	4081	1.14588	1.07305
ADH_p01	24158	1.05144
ADH_p02	27568	1.19986
ADH_p03	17202	0.748694
ADH_c01_20A	4334	0.969218	0.969218
ADH_c02_20A	3749	0.838394	0.838394
ADH_c03_20G	3817	0.8536	0.8536
ADH_c04_20T	4533	1.01372	1.01372
ADH_c05_20A	4562	1.02021	1.02021
ADH_c06_20A	4701	1.05129	1.05129
ADH_c07_20T	4682	1.04704	1.04704	~13% contain a frameshift in the second codon (single base deletion) (589/4403 reads)
ADH_c08_20C	4116	0.920466	0.920466
ADH_c09_20C	4749	1.06202	1.06202
ADH_c10_20T	4535	1.01417	1.01417
ADH_c11_20A	3782	0.845773	0.845773	~9% may have a 4G>5G expansion in the gene causing a frameshift around AA279 (291/3413 reads)
ADH_c12_20C	4620	1.03318	1.03318
ADH_c13_20C	5349	1.1962	1.1962
ADH_c14_20T	4435	0.991805	0.991805
ADH_c15_20G	4359	0.974809	0.974809
ADH_c16_20C	4923	1.10094	1.10094	~22% contain a C deletion in codon 340 changing the 3' end from EANWCGN > KPIGAAIDNNENVF (1079/4899 reads)
ADH_c17_20C	4772	1.06717	1.06717
