# Supplementary material for: Combinatorial library design for improving isobutanol production in Saccharomyces cerevisiae
Source: Front Bioeng Biotechnol. 2022 Dec 2;10:1080024. doi: 10.3389/fbioe.2022.1080024 (PMC9755324; doi:10.3389/fbioe.2022.1080024)
Supplement: Supplementary file 4 [file DataSheet1.XLSX]

## Sheet: Sheet1
Enzyme description	Uniprot ID	Organism	Gene sequence (CDS)	Gene sequence Length	Strong promoter	Strong promoter sequence	Strong promoter length	Medium promoter	Medium promoter sequence	Medium promoter length	Weak promoter	Weak promoter sequence	Weak promoter length	Terminator	Terminator sequence	Terminator length
ALS	P07342	Saccharomyces cerevisiae (strain ATCC 204508 / S288c)	MPEPAPSFNVDPLEQPAEPSKLAKKLRAEPDMDTSFVGLTGGQIFNEMMSRQNVDTVFGYPGGAILPVYDAIHNSDKFNFVLPKHEQGAGHMAEGYARASGKPGVVLVTSGPGATNVVTPMADAFADGIPMVVFTGQVPTSAIGTDAFQEADVVGISRSCTKWNVMVKSVEELPLRINEAFEIATSGRPGPVLVDLPKDVTAAILRNPIPTKTTLPSNALNQLTSRAQDEFVMQSINKAADLINLAKKPVLYVGAGILNHADGPRLLKELSDRAQIPVTTTLQGLGSFDQEDPKSLDMLGMHGCATANLAVQNADLIIAVGARFDDRVTGNISKFAPEARRAAAEGRGGIIHFEVSPKNINKVVQTQIAVEGDATTNLGKMMSKIFPVKERSEWFAQIN…	634	pPGK1	gtgagtaaggaaagagtgaggaactatcgcatacctgcatttaaagatgccgatttgggcgcgaatcctttattttggcttcaccctcatactattatcagggccagaaaaaggaagtgtttccctccttcttgaattgatgttaccctcataaagcacgtggcctcttatcgagaaagaaattaccgtcgctcgtgatttgtttgcaaaaagaacaaaactgaaaaaacccagacacgctcgacttcctgtcatcctattgattgcagcttccaatttcgtcacacaacaaggtcctagcgacggctcacaggttttgtaacaagcaatcgaaggttctggaatggcgggaaagggtttagtaccacatgctatgatgcccactgtgatctccagagc…	700	pHTB2	tatatattaaatttgctcttgttctgtactttcctaattcttatgtaaaaagacaagaatttatgatactatttaataacaaaaaactacctaagaaaagcatcatgcagtcgaaattgaaatcgaaaagtaaaactttaacggaacatgtttgaaattctaagaaagcatacatcttcatcccttatatatagagttatgtttgatattagtagtcatgttgtaatctctggcctaagtatacgtaacgaaaatggtagcacgtcgcgtttatggcccccaggttaatgtgttctctgaaattcgcatcactttgagaaataatgggaacaccttacgcgtgagctgtgcccaccgcttcgcctaataaagcggtgttctcaaaatttctccccgttt…	699	pSAC6	tttgagaatgaccttccacgagctaaattgaaagggaagaatttattagttgaactcaagaaagaagaggatgacgtgggaaatggcatagaatcccttactaaatcgaacactaaactgaactccatgctggcgaacgaaggtaagatacacaaagctagtttccagaaaagtgtaaaatttaaactacctgataatatagtgactgaagaaaccgtggaacttaaagaaataaaggacttgctactacaaatgttgagatgacagcgagagattgaatcaagattatccaatatcgaacttcaactcacggaaataccgaaacataagtaatcatatcccttctcacattttttacacaggaagtaagcaagttatgttatatttccgacactataa…	700	tPGK1	attgaattgaattgaaatcgatagatcaatttttttcttttctctttccccatcctttacgctaaaataatagtttattttattttttgaatattttttatttatatacgtatatatagactattatttatcttttaatgattattaagatttttattaaaaaaaaattcgctcctcttttaatgcctttatgcagtttttttttcccattcgatatttctatgt	225
ALS	D7VAM4	Lactobacillus plantarum subsp. plantarum ATCC 14917	MPDKKYYGADAIVDSLVNHDVKYVFGIPGAKIDRVFERLEHPVNPKSPRLIVTRHEQNAAFIAAGIGRITGKPGVVMTTSGPGASNLATGLVTATAEGDPVLAISGQVQRADLLRLTHQSMNNAALFKPITKYSAEVQEPENISEVLANAYQEATAAKQGASFVSVPQDVTDSIVRTPVITPIQAPKLGPASPVEATLLAQKIKAAKLPVLLVGMRASSPEVTKAIRNLVAAANLPVVETFQAAGVISRDLEANHFFGRVGLFRNQPGDMLLKKSDLVIAVGYDPIEYEPRNWNAEGKSRIVVIDAMRAEIDHNFQPETELIGDIAQTLDFLLPYMKGYDISDSARAYLGELQERLQTRDFVPNIDKQSKLNHPLSVIAALQQRVSDDMTVTVDVGSHY…	560	pPGK1	gtgagtaaggaaagagtgaggaactatcgcatacctgcatttaaagatgccgatttgggcgcgaatcctttattttggcttcaccctcatactattatcagggccagaaaaaggaagtgtttccctccttcttgaattgatgttaccctcataaagcacgtggcctcttatcgagaaagaaattaccgtcgctcgtgatttgtttgcaaaaagaacaaaactgaaaaaacccagacacgctcgacttcctgtcatcctattgattgcagcttccaatttcgtcacacaacaaggtcctagcgacggctcacaggttttgtaacaagcaatcgaaggttctggaatggcgggaaagggtttagtaccacatgctatgatgcccactgtgatctccagagc…	700	pHTB2	tatatattaaatttgctcttgttctgtactttcctaattcttatgtaaaaagacaagaatttatgatactatttaataacaaaaaactacctaagaaaagcatcatgcagtcgaaattgaaatcgaaaagtaaaactttaacggaacatgtttgaaattctaagaaagcatacatcttcatcccttatatatagagttatgtttgatattagtagtcatgttgtaatctctggcctaagtatacgtaacgaaaatggtagcacgtcgcgtttatggcccccaggttaatgtgttctctgaaattcgcatcactttgagaaataatgggaacaccttacgcgtgagctgtgcccaccgcttcgcctaataaagcggtgttctcaaaatttctccccgttt…	699	pSAC6	tttgagaatgaccttccacgagctaaattgaaagggaagaatttattagttgaactcaagaaagaagaggatgacgtgggaaatggcatagaatcccttactaaatcgaacactaaactgaactccatgctggcgaacgaaggtaagatacacaaagctagtttccagaaaagtgtaaaatttaaactacctgataatatagtgactgaagaaaccgtggaacttaaagaaataaaggacttgctactacaaatgttgagatgacagcgagagattgaatcaagattatccaatatcgaacttcaactcacggaaataccgaaacataagtaatcatatcccttctcacattttttacacaggaagtaagcaagttatgttatatttccgacactataa…	700	tPGK1	attgaattgaattgaaatcgatagatcaatttttttcttttctctttccccatcctttacgctaaaataatagtttattttattttttgaatattttttatttatatacgtatatatagactattatttatcttttaatgattattaagatttttattaaaaaaaaattcgctcctcttttaatgcctttatgcagtttttttttcccattcgatatttctatgt	225
ALS	Q04789	Bacillus subtilis (strain 168)	MTKATKEQKSLVKNRGAELVVDCLVEQGVTHVFGIPGAKIDAVFDALQDKGPEIIVARHEQNAAFMAQAVGRLTGKPGVVLVTSGPGASNLATGLLTANTEGDPVVALAGNVIRADRLKRTHQSLDNAALFQPITKYSVEVQDVKNIPEAVTNAFRIASAGQAGAAFVSFPQDVVNEVTNTKNVRAVAAPKLGPAADDAISAAIAKIQTAKLPVVLVGMKGGRPEAIKAVRKLLKKVQLPFVETYQAAGTLSRDLEDQYFGRIGLFRNQPGDLLLEQADVVLTIGYDPIEYDPKFWNINGDRTIIHLDEIIADIDHAYQPDLELIGDIPSTINHIEHDAVKVEFAEREQKILSDLKQYMHEGEQVPADWKSDRAHPLEIVKELRNAVDDHVTVTCDIGS…	570	pPGK1	gtgagtaaggaaagagtgaggaactatcgcatacctgcatttaaagatgccgatttgggcgcgaatcctttattttggcttcaccctcatactattatcagggccagaaaaaggaagtgtttccctccttcttgaattgatgttaccctcataaagcacgtggcctcttatcgagaaagaaattaccgtcgctcgtgatttgtttgcaaaaagaacaaaactgaaaaaacccagacacgctcgacttcctgtcatcctattgattgcagcttccaatttcgtcacacaacaaggtcctagcgacggctcacaggttttgtaacaagcaatcgaaggttctggaatggcgggaaagggtttagtaccacatgctatgatgcccactgtgatctccagagc…	700	pHTB2	tatatattaaatttgctcttgttctgtactttcctaattcttatgtaaaaagacaagaatttatgatactatttaataacaaaaaactacctaagaaaagcatcatgcagtcgaaattgaaatcgaaaagtaaaactttaacggaacatgtttgaaattctaagaaagcatacatcttcatcccttatatatagagttatgtttgatattagtagtcatgttgtaatctctggcctaagtatacgtaacgaaaatggtagcacgtcgcgtttatggcccccaggttaatgtgttctctgaaattcgcatcactttgagaaataatgggaacaccttacgcgtgagctgtgcccaccgcttcgcctaataaagcggtgttctcaaaatttctccccgttt…	699	pSAC6	tttgagaatgaccttccacgagctaaattgaaagggaagaatttattagttgaactcaagaaagaagaggatgacgtgggaaatggcatagaatcccttactaaatcgaacactaaactgaactccatgctggcgaacgaaggtaagatacacaaagctagtttccagaaaagtgtaaaatttaaactacctgataatatagtgactgaagaaaccgtggaacttaaagaaataaaggacttgctactacaaatgttgagatgacagcgagagattgaatcaagattatccaatatcgaacttcaactcacggaaataccgaaacataagtaatcatatcccttctcacattttttacacaggaagtaagcaagttatgttatatttccgacactataa…	700	tPGK1	attgaattgaattgaaatcgatagatcaatttttttcttttctctttccccatcctttacgctaaaataatagtttattttattttttgaatattttttatttatatacgtatatatagactattatttatcttttaatgattattaagatttttattaaaaaaaaattcgctcctcttttaatgcctttatgcagtttttttttcccattcgatatttctatgt	225
ALS	B8M7J7	Talaromyces stipitatus (strain ATCC 10500)	MQSTATASSDARPVPSPAFNQERPNVSPLENRKLPELDDSFVGLSGGEIFHEMMLKLGVKHVFGYPGGAILPVFDAIYNSKHFDFILPRHEQGAGHMAEGYARASGKPGVVLVTSGPGATNVITPMQDALSDGTPMVVFCGQVPTSAIGTDAFQEADVVGISRPCTKWNVLVKSVAELPRRIKEAFEIATSGRPGPVLVDLPKDITGGILRKPIPMNSTLPFYPTTASEAARALGRHNLENTLDRVADLIGVAQKPVLYVGQGLLARPDGPKLLKEFADKTCIPVTTTLQGLGGFDELDPKSLHMLGMHGSAYANMAMQEADLIIALGARFDDRVTLNVARFAPQAKAAALEGRGGIVHFEVMPKNINKVVEATEAVEGDCAENLALLIPKVKPVAERP…	642	pPGK1	gtgagtaaggaaagagtgaggaactatcgcatacctgcatttaaagatgccgatttgggcgcgaatcctttattttggcttcaccctcatactattatcagggccagaaaaaggaagtgtttccctccttcttgaattgatgttaccctcataaagcacgtggcctcttatcgagaaagaaattaccgtcgctcgtgatttgtttgcaaaaagaacaaaactgaaaaaacccagacacgctcgacttcctgtcatcctattgattgcagcttccaatttcgtcacacaacaaggtcctagcgacggctcacaggttttgtaacaagcaatcgaaggttctggaatggcgggaaagggtttagtaccacatgctatgatgcccactgtgatctccagagc…	700	pHTB2	tatatattaaatttgctcttgttctgtactttcctaattcttatgtaaaaagacaagaatttatgatactatttaataacaaaaaactacctaagaaaagcatcatgcagtcgaaattgaaatcgaaaagtaaaactttaacggaacatgtttgaaattctaagaaagcatacatcttcatcccttatatatagagttatgtttgatattagtagtcatgttgtaatctctggcctaagtatacgtaacgaaaatggtagcacgtcgcgtttatggcccccaggttaatgtgttctctgaaattcgcatcactttgagaaataatgggaacaccttacgcgtgagctgtgcccaccgcttcgcctaataaagcggtgttctcaaaatttctccccgttt…	699	pSAC6	tttgagaatgaccttccacgagctaaattgaaagggaagaatttattagttgaactcaagaaagaagaggatgacgtgggaaatggcatagaatcccttactaaatcgaacactaaactgaactccatgctggcgaacgaaggtaagatacacaaagctagtttccagaaaagtgtaaaatttaaactacctgataatatagtgactgaagaaaccgtggaacttaaagaaataaaggacttgctactacaaatgttgagatgacagcgagagattgaatcaagattatccaatatcgaacttcaactcacggaaataccgaaacataagtaatcatatcccttctcacattttttacacaggaagtaagcaagttatgttatatttccgacactataa…	700	tPGK1	attgaattgaattgaaatcgatagatcaatttttttcttttctctttccccatcctttacgctaaaataatagtttattttattttttgaatattttttatttatatacgtatatatagactattatttatcttttaatgattattaagatttttattaaaaaaaaattcgctcctcttttaatgcctttatgcagtttttttttcccattcgatatttctatgt	225
ALS	G9P224	Hypocrea atroviridis (strain ATCC 20476)	MVPSPAFNLEPESRRHVQPLVNRSKPEMDESFIGKTGGEIFHEMMLRHGVKHIFGYPGGAILPVFDAIYNSKHFDFILPRHEQGAGHMAQGYARASGKPGVVLVTSGPGATNVITPMQDALSDGTPLIVFTGQVVTSAIGLDAFQECDTVGISRSACKWNCMVTSIADLPRRINEAFEIATSGRPGPVLIDLPKDITAGILRKAIPTQTNLPSFPSIASQAAKRLMEKQLNASLGRAAELIKKAKQPIIYAGQGILQSEGGTEVLRELADKCSIPVTTTLLGLGAFDERDEKSLQMLGMHGMAYANMSMQEADLIIALGARFDDRVVLNTSKFAPNAKAAAAEKRGGIIHFDILPKNINKVIQATEAIEGDVATNLKMLMPMLTPTSMQQRSEWFNKIN…	640	pPGK1	gtgagtaaggaaagagtgaggaactatcgcatacctgcatttaaagatgccgatttgggcgcgaatcctttattttggcttcaccctcatactattatcagggccagaaaaaggaagtgtttccctccttcttgaattgatgttaccctcataaagcacgtggcctcttatcgagaaagaaattaccgtcgctcgtgatttgtttgcaaaaagaacaaaactgaaaaaacccagacacgctcgacttcctgtcatcctattgattgcagcttccaatttcgtcacacaacaaggtcctagcgacggctcacaggttttgtaacaagcaatcgaaggttctggaatggcgggaaagggtttagtaccacatgctatgatgcccactgtgatctccagagc…	700	pHTB2	tatatattaaatttgctcttgttctgtactttcctaattcttatgtaaaaagacaagaatttatgatactatttaataacaaaaaactacctaagaaaagcatcatgcagtcgaaattgaaatcgaaaagtaaaactttaacggaacatgtttgaaattctaagaaagcatacatcttcatcccttatatatagagttatgtttgatattagtagtcatgttgtaatctctggcctaagtatacgtaacgaaaatggtagcacgtcgcgtttatggcccccaggttaatgtgttctctgaaattcgcatcactttgagaaataatgggaacaccttacgcgtgagctgtgcccaccgcttcgcctaataaagcggtgttctcaaaatttctccccgttt…	699	pSAC6	tttgagaatgaccttccacgagctaaattgaaagggaagaatttattagttgaactcaagaaagaagaggatgacgtgggaaatggcatagaatcccttactaaatcgaacactaaactgaactccatgctggcgaacgaaggtaagatacacaaagctagtttccagaaaagtgtaaaatttaaactacctgataatatagtgactgaagaaaccgtggaacttaaagaaataaaggacttgctactacaaatgttgagatgacagcgagagattgaatcaagattatccaatatcgaacttcaactcacggaaataccgaaacataagtaatcatatcccttctcacattttttacacaggaagtaagcaagttatgttatatttccgacactataa…	700	tPGK1	attgaattgaattgaaatcgatagatcaatttttttcttttctctttccccatcctttacgctaaaataatagtttattttattttttgaatattttttatttatatacgtatatatagactattatttatcttttaatgattattaagatttttattaaaaaaaaattcgctcctcttttaatgcctttatgcagtttttttttcccattcgatatttctatgt	225
ALS	A0A0R1HRD7	Lactobacillus algidus DSM 15638	MSDNKYYGADAIVDSLINHDVKYVFGIPGAKIDRVFEKLEHPTNPKSPELIITRHEQNAAFMAAGVGRITGKPGVVLTTSGPGASNLATGVVTATAEGDPVLAISGQVKRSDLTRLTHQSMNNTALFEPITKYSAEVQEPENISEVIANAYQEAEAAKQGASFVSVPQDVTDSEVKTKVIQPLMAPKLGPASPVESTLLAQEIKSAKLPVLLVGMRASSPEVTQAIRNLVEATNLPVVETFQAAGVISRELVGDFFGRVGLFRNQPGDQLLKKSDLVITIGYDPIEYEPRNWNAEGTANIVVVDDMRSEIDHNFQPKKELVGDIAQTLEFLLPYMKGYQMASESREYLDGLQEKLQARDEAPVVTDETLTSHPLSIIRELQKRVSDEMTVTVDVGSFYI…	559	pPGK1	gtgagtaaggaaagagtgaggaactatcgcatacctgcatttaaagatgccgatttgggcgcgaatcctttattttggcttcaccctcatactattatcagggccagaaaaaggaagtgtttccctccttcttgaattgatgttaccctcataaagcacgtggcctcttatcgagaaagaaattaccgtcgctcgtgatttgtttgcaaaaagaacaaaactgaaaaaacccagacacgctcgacttcctgtcatcctattgattgcagcttccaatttcgtcacacaacaaggtcctagcgacggctcacaggttttgtaacaagcaatcgaaggttctggaatggcgggaaagggtttagtaccacatgctatgatgcccactgtgatctccagagc…	700	pHTB2	tatatattaaatttgctcttgttctgtactttcctaattcttatgtaaaaagacaagaatttatgatactatttaataacaaaaaactacctaagaaaagcatcatgcagtcgaaattgaaatcgaaaagtaaaactttaacggaacatgtttgaaattctaagaaagcatacatcttcatcccttatatatagagttatgtttgatattagtagtcatgttgtaatctctggcctaagtatacgtaacgaaaatggtagcacgtcgcgtttatggcccccaggttaatgtgttctctgaaattcgcatcactttgagaaataatgggaacaccttacgcgtgagctgtgcccaccgcttcgcctaataaagcggtgttctcaaaatttctccccgttt…	699	pSAC6	tttgagaatgaccttccacgagctaaattgaaagggaagaatttattagttgaactcaagaaagaagaggatgacgtgggaaatggcatagaatcccttactaaatcgaacactaaactgaactccatgctggcgaacgaaggtaagatacacaaagctagtttccagaaaagtgtaaaatttaaactacctgataatatagtgactgaagaaaccgtggaacttaaagaaataaaggacttgctactacaaatgttgagatgacagcgagagattgaatcaagattatccaatatcgaacttcaactcacggaaataccgaaacataagtaatcatatcccttctcacattttttacacaggaagtaagcaagttatgttatatttccgacactataa…	700	tPGK1	attgaattgaattgaaatcgatagatcaatttttttcttttctctttccccatcctttacgctaaaataatagtttattttattttttgaatattttttatttatatacgtatatatagactattatttatcttttaatgattattaagatttttattaaaaaaaaattcgctcctcttttaatgcctttatgcagtttttttttcccattcgatatttctatgt	225
ALS	A0A0R1MFU8	Lactobacillus hordei DSM 19519	MEDKEKYYGADALIDSLANHDVEYVFGIPGAKIDRVFEKLEHPTNPKAPKLILTRHEQNAAFMAAGIGRITGKPGVVLTTSGPGASNLATGLVTATAEGDPVLAISGQVQRTDLLRLTHQSMDNAALFAPITKYSAEVQDPDNISEVVANAYREAEAGKQGAGFVSVPQDVVDAKVNTKVIKPLIAPKLGPASPVESTLLAQRIKAAQMPVLLVGMRASSPEATKAIRALISETHLPVVETFQGAGIIPRDMEDDFFGRVGLFRNQPGDQLLKKSDLVIAIGYDPIEYEPRNWNATGDANIVVIDTIESQIDKNFQPERELIGNIEQTLDFLLPYMKGYKVPETSHEYLSDLHVKLEERDEAPAVKEDQILNHPLSVIREMQSHITDDMTVTVDVGSFY…	560	pPGK1	gtgagtaaggaaagagtgaggaactatcgcatacctgcatttaaagatgccgatttgggcgcgaatcctttattttggcttcaccctcatactattatcagggccagaaaaaggaagtgtttccctccttcttgaattgatgttaccctcataaagcacgtggcctcttatcgagaaagaaattaccgtcgctcgtgatttgtttgcaaaaagaacaaaactgaaaaaacccagacacgctcgacttcctgtcatcctattgattgcagcttccaatttcgtcacacaacaaggtcctagcgacggctcacaggttttgtaacaagcaatcgaaggttctggaatggcgggaaagggtttagtaccacatgctatgatgcccactgtgatctccagagc…	700	pHTB2	tatatattaaatttgctcttgttctgtactttcctaattcttatgtaaaaagacaagaatttatgatactatttaataacaaaaaactacctaagaaaagcatcatgcagtcgaaattgaaatcgaaaagtaaaactttaacggaacatgtttgaaattctaagaaagcatacatcttcatcccttatatatagagttatgtttgatattagtagtcatgttgtaatctctggcctaagtatacgtaacgaaaatggtagcacgtcgcgtttatggcccccaggttaatgtgttctctgaaattcgcatcactttgagaaataatgggaacaccttacgcgtgagctgtgcccaccgcttcgcctaataaagcggtgttctcaaaatttctccccgttt…	699	pSAC6	tttgagaatgaccttccacgagctaaattgaaagggaagaatttattagttgaactcaagaaagaagaggatgacgtgggaaatggcatagaatcccttactaaatcgaacactaaactgaactccatgctggcgaacgaaggtaagatacacaaagctagtttccagaaaagtgtaaaatttaaactacctgataatatagtgactgaagaaaccgtggaacttaaagaaataaaggacttgctactacaaatgttgagatgacagcgagagattgaatcaagattatccaatatcgaacttcaactcacggaaataccgaaacataagtaatcatatcccttctcacattttttacacaggaagtaagcaagttatgttatatttccgacactataa…	700	tPGK1	attgaattgaattgaaatcgatagatcaatttttttcttttctctttccccatcctttacgctaaaataatagtttattttattttttgaatattttttatttatatacgtatatatagactattatttatcttttaatgattattaagatttttattaaaaaaaaattcgctcctcttttaatgcctttatgcagtttttttttcccattcgatatttctatgt	225
ALS	A0A0B2XJT2	Lactobacillus curvatus	MGETNKRYGADAIVESLINHDVKYVFGIPGAKIDRVFELLEHSDKENLPQLIVTRHEQNAAFMAAGIGRITGQPGVVITTSGPGASNLATGLVTATAEGDPVLAISGQVQRTDLLRLTHQSMDNAALFSPITKYSAEVQDPDNISEVIANAYRSAVSSKQGASFVSVPQDVTDGELTTDVINPLIPAKLGPASPIESTLLAQRIKAAKLPVLLLGMRASDPETTASIRNLVSTTHLPVVETFQGAGILSHELESDFFGRVGLFRNQPGDKLLKQADLVIAIGYDPIEYEPRNWNNEKNADIVVIDSMPSEIDKHFQPSCELVGDISQTLDFLLPYMKGYKLPAESLSFLDKVRQKVALRDEPPALKEGQILNHPLSIIKAVQKRVTDEMTVTVDVGSFY…	560	pPGK1	gtgagtaaggaaagagtgaggaactatcgcatacctgcatttaaagatgccgatttgggcgcgaatcctttattttggcttcaccctcatactattatcagggccagaaaaaggaagtgtttccctccttcttgaattgatgttaccctcataaagcacgtggcctcttatcgagaaagaaattaccgtcgctcgtgatttgtttgcaaaaagaacaaaactgaaaaaacccagacacgctcgacttcctgtcatcctattgattgcagcttccaatttcgtcacacaacaaggtcctagcgacggctcacaggttttgtaacaagcaatcgaaggttctggaatggcgggaaagggtttagtaccacatgctatgatgcccactgtgatctccagagc…	700	pHTB2	tatatattaaatttgctcttgttctgtactttcctaattcttatgtaaaaagacaagaatttatgatactatttaataacaaaaaactacctaagaaaagcatcatgcagtcgaaattgaaatcgaaaagtaaaactttaacggaacatgtttgaaattctaagaaagcatacatcttcatcccttatatatagagttatgtttgatattagtagtcatgttgtaatctctggcctaagtatacgtaacgaaaatggtagcacgtcgcgtttatggcccccaggttaatgtgttctctgaaattcgcatcactttgagaaataatgggaacaccttacgcgtgagctgtgcccaccgcttcgcctaataaagcggtgttctcaaaatttctccccgttt…	699	pSAC6	tttgagaatgaccttccacgagctaaattgaaagggaagaatttattagttgaactcaagaaagaagaggatgacgtgggaaatggcatagaatcccttactaaatcgaacactaaactgaactccatgctggcgaacgaaggtaagatacacaaagctagtttccagaaaagtgtaaaatttaaactacctgataatatagtgactgaagaaaccgtggaacttaaagaaataaaggacttgctactacaaatgttgagatgacagcgagagattgaatcaagattatccaatatcgaacttcaactcacggaaataccgaaacataagtaatcatatcccttctcacattttttacacaggaagtaagcaagttatgttatatttccgacactataa…	700	tPGK1	attgaattgaattgaaatcgatagatcaatttttttcttttctctttccccatcctttacgctaaaataatagtttattttattttttgaatattttttatttatatacgtatatatagactattatttatcttttaatgattattaagatttttattaaaaaaaaattcgctcctcttttaatgcctttatgcagtttttttttcccattcgatatttctatgt	225
ALS	A0A081LEG1	Bacillus zhangzhouensis	MNSQAQPLTRRGAELVVDTLIAQGVTHVFAIPGAKIDAVFDVLKDRGPELVLCRHEQNAAFMAAAVGRLTGKPGVCLVTSGPGASNLATGLLTANTEGDPVVAIAGNVIRADRLKRTHQSLDNAALFKPVTKYSVEVQDVNNIPEALTNAFRAAQRGQAGAAFISFPQDVVTEHTTQTPVSAHPSPELGPAPDTLISSAIAKIQNAHLPVAIVGMKASRPAAANATRKLLKTLGIPFVETYQGAGVLSRELESQYVGRIGLFRNQPGDLLIEQADVILTIGFDPIEYDPKHWNIKPQQRQIIHVDDMQADIDHFYEPTLELVGNISETVQHLAHDSVPLSLCKEKVELVTDLQELLNDIEKAPERESHLSHPLDVIHTLRRLISDDTKVTCDIGSHAIW…	566	pPGK1	gtgagtaaggaaagagtgaggaactatcgcatacctgcatttaaagatgccgatttgggcgcgaatcctttattttggcttcaccctcatactattatcagggccagaaaaaggaagtgtttccctccttcttgaattgatgttaccctcataaagcacgtggcctcttatcgagaaagaaattaccgtcgctcgtgatttgtttgcaaaaagaacaaaactgaaaaaacccagacacgctcgacttcctgtcatcctattgattgcagcttccaatttcgtcacacaacaaggtcctagcgacggctcacaggttttgtaacaagcaatcgaaggttctggaatggcgggaaagggtttagtaccacatgctatgatgcccactgtgatctccagagc…	700	pHTB2	tatatattaaatttgctcttgttctgtactttcctaattcttatgtaaaaagacaagaatttatgatactatttaataacaaaaaactacctaagaaaagcatcatgcagtcgaaattgaaatcgaaaagtaaaactttaacggaacatgtttgaaattctaagaaagcatacatcttcatcccttatatatagagttatgtttgatattagtagtcatgttgtaatctctggcctaagtatacgtaacgaaaatggtagcacgtcgcgtttatggcccccaggttaatgtgttctctgaaattcgcatcactttgagaaataatgggaacaccttacgcgtgagctgtgcccaccgcttcgcctaataaagcggtgttctcaaaatttctccccgttt…	699	pSAC6	tttgagaatgaccttccacgagctaaattgaaagggaagaatttattagttgaactcaagaaagaagaggatgacgtgggaaatggcatagaatcccttactaaatcgaacactaaactgaactccatgctggcgaacgaaggtaagatacacaaagctagtttccagaaaagtgtaaaatttaaactacctgataatatagtgactgaagaaaccgtggaacttaaagaaataaaggacttgctactacaaatgttgagatgacagcgagagattgaatcaagattatccaatatcgaacttcaactcacggaaataccgaaacataagtaatcatatcccttctcacattttttacacaggaagtaagcaagttatgttatatttccgacactataa…	700	tPGK1	attgaattgaattgaaatcgatagatcaatttttttcttttctctttccccatcctttacgctaaaataatagtttattttattttttgaatattttttatttatatacgtatatatagactattatttatcttttaatgattattaagatttttattaaaaaaaaattcgctcctcttttaatgcctttatgcagtttttttttcccattcgatatttctatgt	225
ALS	A0A1M5TV32	Virgibacillus chiguensis	MNNVDVEKEALTVRGAELVVDSLIQQGVTHVFAIPGAKIDAVFDALKDRGPELIVCRHEQNAVFMAAAIGRLTGKPGVCLVTSGPGASNLATGLLTANKEGDPVVALAGAVKRSDLLKNTHQSMDNVALFQSITKYSAEVEDSHNIPEAITNAFRVATSGEKGATFLSFPQDVILEQVKVNTLKSLYVPKLGSAPEKDIRRSIATIRKAHFPVVLVGMRGGRPETVGAVRQLLRKWKLPFVETYQAAGTLSHDLEDQYFGRIGLFHNQPGDILLEKSDVVLTIGYNPIEYDPVLWNKSKRTILHLDVIQADVDFDYQPEIELVGDITETLEHMAQVSLPVFHDESFKPTLRQLQKALEFQSKPPRERKTDRVHPLQIIYELRKLVDDDTTITCDVGSHA…	562	pPGK1	gtgagtaaggaaagagtgaggaactatcgcatacctgcatttaaagatgccgatttgggcgcgaatcctttattttggcttcaccctcatactattatcagggccagaaaaaggaagtgtttccctccttcttgaattgatgttaccctcataaagcacgtggcctcttatcgagaaagaaattaccgtcgctcgtgatttgtttgcaaaaagaacaaaactgaaaaaacccagacacgctcgacttcctgtcatcctattgattgcagcttccaatttcgtcacacaacaaggtcctagcgacggctcacaggttttgtaacaagcaatcgaaggttctggaatggcgggaaagggtttagtaccacatgctatgatgcccactgtgatctccagagc…	700	pHTB2	tatatattaaatttgctcttgttctgtactttcctaattcttatgtaaaaagacaagaatttatgatactatttaataacaaaaaactacctaagaaaagcatcatgcagtcgaaattgaaatcgaaaagtaaaactttaacggaacatgtttgaaattctaagaaagcatacatcttcatcccttatatatagagttatgtttgatattagtagtcatgttgtaatctctggcctaagtatacgtaacgaaaatggtagcacgtcgcgtttatggcccccaggttaatgtgttctctgaaattcgcatcactttgagaaataatgggaacaccttacgcgtgagctgtgcccaccgcttcgcctaataaagcggtgttctcaaaatttctccccgttt…	699	pSAC6	tttgagaatgaccttccacgagctaaattgaaagggaagaatttattagttgaactcaagaaagaagaggatgacgtgggaaatggcatagaatcccttactaaatcgaacactaaactgaactccatgctggcgaacgaaggtaagatacacaaagctagtttccagaaaagtgtaaaatttaaactacctgataatatagtgactgaagaaaccgtggaacttaaagaaataaaggacttgctactacaaatgttgagatgacagcgagagattgaatcaagattatccaatatcgaacttcaactcacggaaataccgaaacataagtaatcatatcccttctcacattttttacacaggaagtaagcaagttatgttatatttccgacactataa…	700	tPGK1	attgaattgaattgaaatcgatagatcaatttttttcttttctctttccccatcctttacgctaaaataatagtttattttattttttgaatattttttatttatatacgtatatatagactattatttatcttttaatgattattaagatttttattaaaaaaaaattcgctcctcttttaatgcctttatgcagtttttttttcccattcgatatttctatgt	225
ALS	A0A087CAQ1	Bifidobacterium mongoliense DSM 21395	METMQRASVVQPTAVESDTRMDGAPQDQMLASEALVRSMLDHGIQYVFGIPGAKVDQLFETLQYSKAPGTPRLIITRHEQDAALMAAGVGRMTGTPGVAVATSGPGASNLATGLVTATAEGDPVIAIAGQVPRNDVSRLTHQSIDSRGLMAPITKSSVEVQDPDTLSESFANAYAVATNSKQGAVFLSVPQDVMGHTVAREHMERIPVYQQQEPDPSSVSMLIERIRTAKLPVILAGMRASERETADALRRFLAINHLPVVETFQGAGIISHDLERLYFGRVGLFRNQPGDEILRRSDLVITLGYDPIEYEARNWNADRHAPIICIDDVIPELTKEFQPDTVISYGIAPVLRALTALCEANGGASSWHLPDSSREYLDGLRRRLESNSAPKGTSEGGDA…	590	pPGK1	gtgagtaaggaaagagtgaggaactatcgcatacctgcatttaaagatgccgatttgggcgcgaatcctttattttggcttcaccctcatactattatcagggccagaaaaaggaagtgtttccctccttcttgaattgatgttaccctcataaagcacgtggcctcttatcgagaaagaaattaccgtcgctcgtgatttgtttgcaaaaagaacaaaactgaaaaaacccagacacgctcgacttcctgtcatcctattgattgcagcttccaatttcgtcacacaacaaggtcctagcgacggctcacaggttttgtaacaagcaatcgaaggttctggaatggcgggaaagggtttagtaccacatgctatgatgcccactgtgatctccagagc…	700	pHTB2	tatatattaaatttgctcttgttctgtactttcctaattcttatgtaaaaagacaagaatttatgatactatttaataacaaaaaactacctaagaaaagcatcatgcagtcgaaattgaaatcgaaaagtaaaactttaacggaacatgtttgaaattctaagaaagcatacatcttcatcccttatatatagagttatgtttgatattagtagtcatgttgtaatctctggcctaagtatacgtaacgaaaatggtagcacgtcgcgtttatggcccccaggttaatgtgttctctgaaattcgcatcactttgagaaataatgggaacaccttacgcgtgagctgtgcccaccgcttcgcctaataaagcggtgttctcaaaatttctccccgttt…	699	pSAC6	tttgagaatgaccttccacgagctaaattgaaagggaagaatttattagttgaactcaagaaagaagaggatgacgtgggaaatggcatagaatcccttactaaatcgaacactaaactgaactccatgctggcgaacgaaggtaagatacacaaagctagtttccagaaaagtgtaaaatttaaactacctgataatatagtgactgaagaaaccgtggaacttaaagaaataaaggacttgctactacaaatgttgagatgacagcgagagattgaatcaagattatccaatatcgaacttcaactcacggaaataccgaaacataagtaatcatatcccttctcacattttttacacaggaagtaagcaagttatgttatatttccgacactataa…	700	tPGK1	attgaattgaattgaaatcgatagatcaatttttttcttttctctttccccatcctttacgctaaaataatagtttattttattttttgaatattttttatttatatacgtatatatagactattatttatcttttaatgattattaagatttttattaaaaaaaaattcgctcctcttttaatgcctttatgcagtttttttttcccattcgatatttctatgt	225
ALS	A0A2N6S656	Streptococcus sp. UMB1385	MSEYLEQHSRRGAELVVDTLINEGVKHVFAIPGAKIDAVFDALVDRGPELVVVRHEQNAAFMAQAVGRLTGKPGVALVTSGPGVSNLATGLITANSEGDPVVAIGGQVKRSDLLKQTHQSMDNVSLLRPVTKSAVEVGHQDSISEAITNAFRKAKEPKKGATFVSLPADVINEKTSVKAIKRLREPILGIADPKHVNDLVEKIENAELPVLLLGMNASTKEATEAIRLLVAKTGIPVVEMFQAAGVISRGLVQHFYGRVGLFRNQPGDRLLHKADLIISIGYDPIEYDPVYWNTNKNATLVHIDDTIAVIDRDYQPDIELIGDISETLKCIYNGNPKVRISEENLSYLKELQEEIVKRDEPPKSKVEGRLHPLEIIQQTQNAVSDDTIVTCDIGSHGIW…	558	pPGK1	gtgagtaaggaaagagtgaggaactatcgcatacctgcatttaaagatgccgatttgggcgcgaatcctttattttggcttcaccctcatactattatcagggccagaaaaaggaagtgtttccctccttcttgaattgatgttaccctcataaagcacgtggcctcttatcgagaaagaaattaccgtcgctcgtgatttgtttgcaaaaagaacaaaactgaaaaaacccagacacgctcgacttcctgtcatcctattgattgcagcttccaatttcgtcacacaacaaggtcctagcgacggctcacaggttttgtaacaagcaatcgaaggttctggaatggcgggaaagggtttagtaccacatgctatgatgcccactgtgatctccagagc…	700	pHTB2	tatatattaaatttgctcttgttctgtactttcctaattcttatgtaaaaagacaagaatttatgatactatttaataacaaaaaactacctaagaaaagcatcatgcagtcgaaattgaaatcgaaaagtaaaactttaacggaacatgtttgaaattctaagaaagcatacatcttcatcccttatatatagagttatgtttgatattagtagtcatgttgtaatctctggcctaagtatacgtaacgaaaatggtagcacgtcgcgtttatggcccccaggttaatgtgttctctgaaattcgcatcactttgagaaataatgggaacaccttacgcgtgagctgtgcccaccgcttcgcctaataaagcggtgttctcaaaatttctccccgttt…	699	pSAC6	tttgagaatgaccttccacgagctaaattgaaagggaagaatttattagttgaactcaagaaagaagaggatgacgtgggaaatggcatagaatcccttactaaatcgaacactaaactgaactccatgctggcgaacgaaggtaagatacacaaagctagtttccagaaaagtgtaaaatttaaactacctgataatatagtgactgaagaaaccgtggaacttaaagaaataaaggacttgctactacaaatgttgagatgacagcgagagattgaatcaagattatccaatatcgaacttcaactcacggaaataccgaaacataagtaatcatatcccttctcacattttttacacaggaagtaagcaagttatgttatatttccgacactataa…	700	tPGK1	attgaattgaattgaaatcgatagatcaatttttttcttttctctttccccatcctttacgctaaaataatagtttattttattttttgaatattttttatttatatacgtatatatagactattatttatcttttaatgattattaagatttttattaaaaaaaaattcgctcctcttttaatgcctttatgcagtttttttttcccattcgatatttctatgt	225
ALS	A0A0D1LUK8	Weissella cibaria	MAEMKKYGADLVVDSLNNHGVDLVFGIPGAKIDRLFETLEHPAEGAVSPKLVVTRHEQNAAFMAQGFARITGKTGVVIATSGPGVGNLASGLMTASAENDPVLAIGGQVPRKDLYRLTHQSTPSAALFEPITNYSVEIQDPNNISEILSNAIAQANGPKPGAAFVSLPQDVDDAIVEANALPRVEPARMGSASLTDITWLAEQVKQAEMPVILVGARGSDDATTEALHQLLTQTTLPVVETYQGAGVISRDLEEKTFFGRIGFFRNQVGDQLLAQSDLVITVGYDAIEYEPRNWNKNADLRIVALDTAAVQIDNNFTPERQLIGTLADTLAFLKEKVAGYELPVASQNKLAELKAALRAADEPKYTPADAGLNHPLNVIKSLQNHMTDDMTLTSDIGSH…	562	pPGK1	gtgagtaaggaaagagtgaggaactatcgcatacctgcatttaaagatgccgatttgggcgcgaatcctttattttggcttcaccctcatactattatcagggccagaaaaaggaagtgtttccctccttcttgaattgatgttaccctcataaagcacgtggcctcttatcgagaaagaaattaccgtcgctcgtgatttgtttgcaaaaagaacaaaactgaaaaaacccagacacgctcgacttcctgtcatcctattgattgcagcttccaatttcgtcacacaacaaggtcctagcgacggctcacaggttttgtaacaagcaatcgaaggttctggaatggcgggaaagggtttagtaccacatgctatgatgcccactgtgatctccagagc…	700	pHTB2	tatatattaaatttgctcttgttctgtactttcctaattcttatgtaaaaagacaagaatttatgatactatttaataacaaaaaactacctaagaaaagcatcatgcagtcgaaattgaaatcgaaaagtaaaactttaacggaacatgtttgaaattctaagaaagcatacatcttcatcccttatatatagagttatgtttgatattagtagtcatgttgtaatctctggcctaagtatacgtaacgaaaatggtagcacgtcgcgtttatggcccccaggttaatgtgttctctgaaattcgcatcactttgagaaataatgggaacaccttacgcgtgagctgtgcccaccgcttcgcctaataaagcggtgttctcaaaatttctccccgttt…	699	pSAC6	tttgagaatgaccttccacgagctaaattgaaagggaagaatttattagttgaactcaagaaagaagaggatgacgtgggaaatggcatagaatcccttactaaatcgaacactaaactgaactccatgctggcgaacgaaggtaagatacacaaagctagtttccagaaaagtgtaaaatttaaactacctgataatatagtgactgaagaaaccgtggaacttaaagaaataaaggacttgctactacaaatgttgagatgacagcgagagattgaatcaagattatccaatatcgaacttcaactcacggaaataccgaaacataagtaatcatatcccttctcacattttttacacaggaagtaagcaagttatgttatatttccgacactataa…	700	tPGK1	attgaattgaattgaaatcgatagatcaatttttttcttttctctttccccatcctttacgctaaaataatagtttattttattttttgaatattttttatttatatacgtatatatagactattatttatcttttaatgattattaagatttttattaaaaaaaaattcgctcctcttttaatgcctttatgcagtttttttttcccattcgatatttctatgt	225
ALS	A0A378P294	Micrococcus lylae	MMKKSGGDLFVDTLINHGVTHVFGIPGAKIDKAFDVLEDRGPKVIVTRHEQNAAMIAQGIGRITGKPGVVLVTSGPGVTNLTTGLITANSESDPIVAIGGNVRREDSLKRTHQSLDNAGLMKHVTKYSVEAQDAKSISEAVTNAFRESVEGRKGAAFVSIPQDVISADNIEGEAIKVKEAPVHGPAPVHEIDALVERIKSAKLPVLLLGMRASSEACTASIRELLSKTPMPVVETFQGSGILSRELEHNFYGRIGLFRNQPGDELLKQADLVITVGYDPIEYDPFIWNAENEKTIIHIDEVQSDIDNNYAPVTELIGNTSLTIQRLNEKLQKDDVELDDTTKEILEKLQKLIEKKYELPENYKDSEKVNPRHIVKAVRDIIDDETTVTVDVGSLYIYMA…	556	pPGK1	gtgagtaaggaaagagtgaggaactatcgcatacctgcatttaaagatgccgatttgggcgcgaatcctttattttggcttcaccctcatactattatcagggccagaaaaaggaagtgtttccctccttcttgaattgatgttaccctcataaagcacgtggcctcttatcgagaaagaaattaccgtcgctcgtgatttgtttgcaaaaagaacaaaactgaaaaaacccagacacgctcgacttcctgtcatcctattgattgcagcttccaatttcgtcacacaacaaggtcctagcgacggctcacaggttttgtaacaagcaatcgaaggttctggaatggcgggaaagggtttagtaccacatgctatgatgcccactgtgatctccagagc…	700	pHTB2	tatatattaaatttgctcttgttctgtactttcctaattcttatgtaaaaagacaagaatttatgatactatttaataacaaaaaactacctaagaaaagcatcatgcagtcgaaattgaaatcgaaaagtaaaactttaacggaacatgtttgaaattctaagaaagcatacatcttcatcccttatatatagagttatgtttgatattagtagtcatgttgtaatctctggcctaagtatacgtaacgaaaatggtagcacgtcgcgtttatggcccccaggttaatgtgttctctgaaattcgcatcactttgagaaataatgggaacaccttacgcgtgagctgtgcccaccgcttcgcctaataaagcggtgttctcaaaatttctccccgttt…	699	pSAC6	tttgagaatgaccttccacgagctaaattgaaagggaagaatttattagttgaactcaagaaagaagaggatgacgtgggaaatggcatagaatcccttactaaatcgaacactaaactgaactccatgctggcgaacgaaggtaagatacacaaagctagtttccagaaaagtgtaaaatttaaactacctgataatatagtgactgaagaaaccgtggaacttaaagaaataaaggacttgctactacaaatgttgagatgacagcgagagattgaatcaagattatccaatatcgaacttcaactcacggaaataccgaaacataagtaatcatatcccttctcacattttttacacaggaagtaagcaagttatgttatatttccgacactataa…	700	tPGK1	attgaattgaattgaaatcgatagatcaatttttttcttttctctttccccatcctttacgctaaaataatagtttattttattttttgaatattttttatttatatacgtatatatagactattatttatcttttaatgattattaagatttttattaaaaaaaaattcgctcctcttttaatgcctttatgcagtttttttttcccattcgatatttctatgt	225
ALS	A0A1H7XFE9	Lactobacillus ruminis	MGETNKRYGADAIVESLINHDVKYVFGIPGAKIDRVFELLEHSDKENLPQLIVTRHEQNAAFMAAGIGRITGQPGVVITTSGPGASNLATGLVTATAEGDPVLAISGQVQRTDLLRLTHQSMDNAALFSPITKYSAEVQDPDNISEVIANAYRSAVSSKQGASFVSVPQDVTDGELTTDVINPLIPAKLGPASPIESTLLAQRIKAAKLPVLLLGMRASDPETTASIRNLVSTTHLPVVETFQGAGILSHELESDFFGRVGLFRNQPGDKLLKQADLVIAIGYDPIEYEPRNWNNEKNADIVVIDSMPSEIDKHFQPSCELVGDISQTLDFLLPYMKGYKLPAESLSFLDKVRQKVALRDEPPALKEGQILNHPLSIIKAVQKRVTDEMTVTVDVGSFY…	560	pPGK1	gtgagtaaggaaagagtgaggaactatcgcatacctgcatttaaagatgccgatttgggcgcgaatcctttattttggcttcaccctcatactattatcagggccagaaaaaggaagtgtttccctccttcttgaattgatgttaccctcataaagcacgtggcctcttatcgagaaagaaattaccgtcgctcgtgatttgtttgcaaaaagaacaaaactgaaaaaacccagacacgctcgacttcctgtcatcctattgattgcagcttccaatttcgtcacacaacaaggtcctagcgacggctcacaggttttgtaacaagcaatcgaaggttctggaatggcgggaaagggtttagtaccacatgctatgatgcccactgtgatctccagagc…	700	pHTB2	tatatattaaatttgctcttgttctgtactttcctaattcttatgtaaaaagacaagaatttatgatactatttaataacaaaaaactacctaagaaaagcatcatgcagtcgaaattgaaatcgaaaagtaaaactttaacggaacatgtttgaaattctaagaaagcatacatcttcatcccttatatatagagttatgtttgatattagtagtcatgttgtaatctctggcctaagtatacgtaacgaaaatggtagcacgtcgcgtttatggcccccaggttaatgtgttctctgaaattcgcatcactttgagaaataatgggaacaccttacgcgtgagctgtgcccaccgcttcgcctaataaagcggtgttctcaaaatttctccccgttt…	699	pSAC6	tttgagaatgaccttccacgagctaaattgaaagggaagaatttattagttgaactcaagaaagaagaggatgacgtgggaaatggcatagaatcccttactaaatcgaacactaaactgaactccatgctggcgaacgaaggtaagatacacaaagctagtttccagaaaagtgtaaaatttaaactacctgataatatagtgactgaagaaaccgtggaacttaaagaaataaaggacttgctactacaaatgttgagatgacagcgagagattgaatcaagattatccaatatcgaacttcaactcacggaaataccgaaacataagtaatcatatcccttctcacattttttacacaggaagtaagcaagttatgttatatttccgacactataa…	700	tPGK1	attgaattgaattgaaatcgatagatcaatttttttcttttctctttccccatcctttacgctaaaataatagtttattttattttttgaatattttttatttatatacgtatatatagactattatttatcttttaatgattattaagatttttattaaaaaaaaattcgctcctcttttaatgcctttatgcagtttttttttcccattcgatatttctatgt	225
ALS	A0A1H5SP47	Eubacterium ruminantium	MKQLSGSEIVIECLKEQGVDTVFGYPGGTILNVYDELYKHSSEINHILTSHEQGAAHAADGYARATGKVGVCMATSGPGATNLVTGIATAYMDSIPLVAITANVGVALLGKDSFQEIDIAGVVMPITKHSFIVKNVHELADTIRRAFKIAKSGRPGPVLVDITKDVTASFADYEYHKPEPVAKVTSTIKSDDIEKAVNIINNAKRPYVLVGGGATLSGASKALNEFVEKIDAPVCDTLMGKGAFDGTSKRYTGMIGMHGTKASNFGVNKADLLIVVGARFSDRVIGNASKFANEAKILHIDIDAAEINKNIEVDASIVGDAEEILKTLNTKIISKKKPEWMAEIEEIKEKYPLHYDMDNLTGPSVINKIYEETDGNAIICTDVGQHQMWAAQYYLYKEP…	560	pPGK1	gtgagtaaggaaagagtgaggaactatcgcatacctgcatttaaagatgccgatttgggcgcgaatcctttattttggcttcaccctcatactattatcagggccagaaaaaggaagtgtttccctccttcttgaattgatgttaccctcataaagcacgtggcctcttatcgagaaagaaattaccgtcgctcgtgatttgtttgcaaaaagaacaaaactgaaaaaacccagacacgctcgacttcctgtcatcctattgattgcagcttccaatttcgtcacacaacaaggtcctagcgacggctcacaggttttgtaacaagcaatcgaaggttctggaatggcgggaaagggtttagtaccacatgctatgatgcccactgtgatctccagagc…	700	pHTB2	tatatattaaatttgctcttgttctgtactttcctaattcttatgtaaaaagacaagaatttatgatactatttaataacaaaaaactacctaagaaaagcatcatgcagtcgaaattgaaatcgaaaagtaaaactttaacggaacatgtttgaaattctaagaaagcatacatcttcatcccttatatatagagttatgtttgatattagtagtcatgttgtaatctctggcctaagtatacgtaacgaaaatggtagcacgtcgcgtttatggcccccaggttaatgtgttctctgaaattcgcatcactttgagaaataatgggaacaccttacgcgtgagctgtgcccaccgcttcgcctaataaagcggtgttctcaaaatttctccccgttt…	699	pSAC6	tttgagaatgaccttccacgagctaaattgaaagggaagaatttattagttgaactcaagaaagaagaggatgacgtgggaaatggcatagaatcccttactaaatcgaacactaaactgaactccatgctggcgaacgaaggtaagatacacaaagctagtttccagaaaagtgtaaaatttaaactacctgataatatagtgactgaagaaaccgtggaacttaaagaaataaaggacttgctactacaaatgttgagatgacagcgagagattgaatcaagattatccaatatcgaacttcaactcacggaaataccgaaacataagtaatcatatcccttctcacattttttacacaggaagtaagcaagttatgttatatttccgacactataa…	700	tPGK1	attgaattgaattgaaatcgatagatcaatttttttcttttctctttccccatcctttacgctaaaataatagtttattttattttttgaatattttttatttatatacgtatatatagactattatttatcttttaatgattattaagatttttattaaaaaaaaattcgctcctcttttaatgcctttatgcagtttttttttcccattcgatatttctatgt	225
ALS	A0A1G9QAU4	Dendrosporobacter quercicolus	MEMIGAQAVIESLKHEGVEVVFGYPGGAVLTLYDALYKSDFPHVLARHEQGAVHAADGYARATGKVGVCFATSGPGGTNLVTGIATAYMDSVPLVAITGQVGVALIGKDSFQEADICGITTPVTKHNYLVKKAQDLPRILKEAFYIARTGRPGPVVVDISKDVFNAVLDFQYPAAVMLRGYSGDCRGKEADVAAAMAALQSAQKPLLFIGGGVNISDTSEYLRQFINITGIPVITSLMGLGCMPSDDRLNLGMVGMHGTYAANMATTECDVLAGIGVRFDDRVTGLVAEFAPKARVIHFDVDPAEINKNVRVDLRVVGDLKWSLPLLCRQTAGWNNDLTPWQEQVLNWKRDNPLVYRQSTDRIMPQQVIETVSRLAGPEDIIVTDVGQHQMWTAQFYSF…	558	pPGK1	gtgagtaaggaaagagtgaggaactatcgcatacctgcatttaaagatgccgatttgggcgcgaatcctttattttggcttcaccctcatactattatcagggccagaaaaaggaagtgtttccctccttcttgaattgatgttaccctcataaagcacgtggcctcttatcgagaaagaaattaccgtcgctcgtgatttgtttgcaaaaagaacaaaactgaaaaaacccagacacgctcgacttcctgtcatcctattgattgcagcttccaatttcgtcacacaacaaggtcctagcgacggctcacaggttttgtaacaagcaatcgaaggttctggaatggcgggaaagggtttagtaccacatgctatgatgcccactgtgatctccagagc…	700	pHTB2	tatatattaaatttgctcttgttctgtactttcctaattcttatgtaaaaagacaagaatttatgatactatttaataacaaaaaactacctaagaaaagcatcatgcagtcgaaattgaaatcgaaaagtaaaactttaacggaacatgtttgaaattctaagaaagcatacatcttcatcccttatatatagagttatgtttgatattagtagtcatgttgtaatctctggcctaagtatacgtaacgaaaatggtagcacgtcgcgtttatggcccccaggttaatgtgttctctgaaattcgcatcactttgagaaataatgggaacaccttacgcgtgagctgtgcccaccgcttcgcctaataaagcggtgttctcaaaatttctccccgttt…	699	pSAC6	tttgagaatgaccttccacgagctaaattgaaagggaagaatttattagttgaactcaagaaagaagaggatgacgtgggaaatggcatagaatcccttactaaatcgaacactaaactgaactccatgctggcgaacgaaggtaagatacacaaagctagtttccagaaaagtgtaaaatttaaactacctgataatatagtgactgaagaaaccgtggaacttaaagaaataaaggacttgctactacaaatgttgagatgacagcgagagattgaatcaagattatccaatatcgaacttcaactcacggaaataccgaaacataagtaatcatatcccttctcacattttttacacaggaagtaagcaagttatgttatatttccgacactataa…	700	tPGK1	attgaattgaattgaaatcgatagatcaatttttttcttttctctttccccatcctttacgctaaaataatagtttattttattttttgaatattttttatttatatacgtatatatagactattatttatcttttaatgattattaagatttttattaaaaaaaaattcgctcctcttttaatgcctttatgcagtttttttttcccattcgatatttctatgt	225
ALS	A0A1G5QS76	Thiohalomonas denitrificans	MKTAEFFAKCLENEGIEYIFGIPGEENLDLMDALLDSPIRFITVRHEQGAAFMADVYGRLTGHAGVCLSTLGPGATNLITGVADANMDHAPVVAIAGQADTTRLHKESHQVLDLEAMFAPFTKYSTRLVSPEITSEVVRKAFKLAQTDKTGATFIEFPENIARMEVEDDRPLMVKNPSLPEPAVDRVERASQLISDARQPIILAGNGVVRAKAWKQLADLSERLNIPVANTFMAKGVVPFARNPLALGSVGLQSRDYVSCGFDQADVIICIGYDLVEYHPHLWHPSRDRTIIHVDTTPAEVDAHYPVEVGVVGDIKHSLLRIAALATPHQGRSLRALRDALVEEMDACKDDDEFPVKPQKIIWDLRTAMDLKDIAICDVGAHKMWMARMFRCEVPNTCL…	545	pPGK1	gtgagtaaggaaagagtgaggaactatcgcatacctgcatttaaagatgccgatttgggcgcgaatcctttattttggcttcaccctcatactattatcagggccagaaaaaggaagtgtttccctccttcttgaattgatgttaccctcataaagcacgtggcctcttatcgagaaagaaattaccgtcgctcgtgatttgtttgcaaaaagaacaaaactgaaaaaacccagacacgctcgacttcctgtcatcctattgattgcagcttccaatttcgtcacacaacaaggtcctagcgacggctcacaggttttgtaacaagcaatcgaaggttctggaatggcgggaaagggtttagtaccacatgctatgatgcccactgtgatctccagagc…	700	pHTB2	tatatattaaatttgctcttgttctgtactttcctaattcttatgtaaaaagacaagaatttatgatactatttaataacaaaaaactacctaagaaaagcatcatgcagtcgaaattgaaatcgaaaagtaaaactttaacggaacatgtttgaaattctaagaaagcatacatcttcatcccttatatatagagttatgtttgatattagtagtcatgttgtaatctctggcctaagtatacgtaacgaaaatggtagcacgtcgcgtttatggcccccaggttaatgtgttctctgaaattcgcatcactttgagaaataatgggaacaccttacgcgtgagctgtgcccaccgcttcgcctaataaagcggtgttctcaaaatttctccccgttt…	699	pSAC6	tttgagaatgaccttccacgagctaaattgaaagggaagaatttattagttgaactcaagaaagaagaggatgacgtgggaaatggcatagaatcccttactaaatcgaacactaaactgaactccatgctggcgaacgaaggtaagatacacaaagctagtttccagaaaagtgtaaaatttaaactacctgataatatagtgactgaagaaaccgtggaacttaaagaaataaaggacttgctactacaaatgttgagatgacagcgagagattgaatcaagattatccaatatcgaacttcaactcacggaaataccgaaacataagtaatcatatcccttctcacattttttacacaggaagtaagcaagttatgttatatttccgacactataa…	700	tPGK1	attgaattgaattgaaatcgatagatcaatttttttcttttctctttccccatcctttacgctaaaataatagtttattttattttttgaatattttttatttatatacgtatatatagactattatttatcttttaatgattattaagatttttattaaaaaaaaattcgctcctcttttaatgcctttatgcagtttttttttcccattcgatatttctatgt	225
ALS	A0A1U9KNV3	Neoasaia chiangmaiensis	MSDNKQNVAQFIVSCLKQEGVEYVFGIPGEENIRLVDALEGSGIRFILVRHEQGASFMADIYGRLTGKAGVCTATLGPGAINLLLGVADANTDSTPLVAITAQVGLNRIYKESHQIVDLVAMFKPVTKWADLIMTPQAVPEMVRKAFDVAQSERPGATYLAIPEDIEAMPMPAGFAPLKDTPTHDAGADPQRIEEAVALLGKSKRPVILAGHGVARAGASAELVRLAETLNAPVATTFMGKGVIPDRHPNALGVIGFMRHDYENFAFDDADLILSVGYELQEFAPSRVNPHKDKTIIHLHRFAPDTDAAYQVAVSIESDIVGGINALLTAWDGHKAPPSRSEPKIRQLLADELAAGAKDDSYPLKPQRVVTDVRAVMDDEDIVLADTGAIKMWMARLYP…	553	pPGK1	gtgagtaaggaaagagtgaggaactatcgcatacctgcatttaaagatgccgatttgggcgcgaatcctttattttggcttcaccctcatactattatcagggccagaaaaaggaagtgtttccctccttcttgaattgatgttaccctcataaagcacgtggcctcttatcgagaaagaaattaccgtcgctcgtgatttgtttgcaaaaagaacaaaactgaaaaaacccagacacgctcgacttcctgtcatcctattgattgcagcttccaatttcgtcacacaacaaggtcctagcgacggctcacaggttttgtaacaagcaatcgaaggttctggaatggcgggaaagggtttagtaccacatgctatgatgcccactgtgatctccagagc…	700	pHTB2	tatatattaaatttgctcttgttctgtactttcctaattcttatgtaaaaagacaagaatttatgatactatttaataacaaaaaactacctaagaaaagcatcatgcagtcgaaattgaaatcgaaaagtaaaactttaacggaacatgtttgaaattctaagaaagcatacatcttcatcccttatatatagagttatgtttgatattagtagtcatgttgtaatctctggcctaagtatacgtaacgaaaatggtagcacgtcgcgtttatggcccccaggttaatgtgttctctgaaattcgcatcactttgagaaataatgggaacaccttacgcgtgagctgtgcccaccgcttcgcctaataaagcggtgttctcaaaatttctccccgttt…	699	pSAC6	tttgagaatgaccttccacgagctaaattgaaagggaagaatttattagttgaactcaagaaagaagaggatgacgtgggaaatggcatagaatcccttactaaatcgaacactaaactgaactccatgctggcgaacgaaggtaagatacacaaagctagtttccagaaaagtgtaaaatttaaactacctgataatatagtgactgaagaaaccgtggaacttaaagaaataaaggacttgctactacaaatgttgagatgacagcgagagattgaatcaagattatccaatatcgaacttcaactcacggaaataccgaaacataagtaatcatatcccttctcacattttttacacaggaagtaagcaagttatgttatatttccgacactataa…	700	tPGK1	attgaattgaattgaaatcgatagatcaatttttttcttttctctttccccatcctttacgctaaaataatagtttattttattttttgaatattttttatttatatacgtatatatagactattatttatcttttaatgattattaagatttttattaaaaaaaaattcgctcctcttttaatgcctttatgcagtttttttttcccattcgatatttctatgt	225
ALS	A0A0L1IUP8	Aspergillus nomius NRRL 13137	MSLKELVGMKGGDFFHHLLIHHNVEHVFGYPGGAVLTLLDGILGSDKVQFILARHEQGAGHMADGYAQATGRPGVVLVTSGPGMSNLVTAMLDALVDGNPMVVICGQVATGVLGTGAFQEIDIPALAKPCTKWFTVVQKIEDLPSSLEMAFQQAMGGRSGPVLVAIPIDVSSTIFDNAAFEKASKDISRIRASANKVAQQPSHSTLLQGTIQRVANLINTAEQPVIISGHGVLNSPRGPSLLSKLSESANIPVATTLLGLGSFDETKPEALHMVGTHGAVYANYAVQKADLIIALGARLDERVVSDPESFAPKAIEAERSSRGGIIQFDIEPDNVNKVVRVTEAVLGDLSDTLPLLISNLQKGNKHRAWIEQIQAWKTQYPFPPRSPDLMTKVLPSHIP…	592	pPGK1	gtgagtaaggaaagagtgaggaactatcgcatacctgcatttaaagatgccgatttgggcgcgaatcctttattttggcttcaccctcatactattatcagggccagaaaaaggaagtgtttccctccttcttgaattgatgttaccctcataaagcacgtggcctcttatcgagaaagaaattaccgtcgctcgtgatttgtttgcaaaaagaacaaaactgaaaaaacccagacacgctcgacttcctgtcatcctattgattgcagcttccaatttcgtcacacaacaaggtcctagcgacggctcacaggttttgtaacaagcaatcgaaggttctggaatggcgggaaagggtttagtaccacatgctatgatgcccactgtgatctccagagc…	700	pHTB2	tatatattaaatttgctcttgttctgtactttcctaattcttatgtaaaaagacaagaatttatgatactatttaataacaaaaaactacctaagaaaagcatcatgcagtcgaaattgaaatcgaaaagtaaaactttaacggaacatgtttgaaattctaagaaagcatacatcttcatcccttatatatagagttatgtttgatattagtagtcatgttgtaatctctggcctaagtatacgtaacgaaaatggtagcacgtcgcgtttatggcccccaggttaatgtgttctctgaaattcgcatcactttgagaaataatgggaacaccttacgcgtgagctgtgcccaccgcttcgcctaataaagcggtgttctcaaaatttctccccgttt…	699	pSAC6	tttgagaatgaccttccacgagctaaattgaaagggaagaatttattagttgaactcaagaaagaagaggatgacgtgggaaatggcatagaatcccttactaaatcgaacactaaactgaactccatgctggcgaacgaaggtaagatacacaaagctagtttccagaaaagtgtaaaatttaaactacctgataatatagtgactgaagaaaccgtggaacttaaagaaataaaggacttgctactacaaatgttgagatgacagcgagagattgaatcaagattatccaatatcgaacttcaactcacggaaataccgaaacataagtaatcatatcccttctcacattttttacacaggaagtaagcaagttatgttatatttccgacactataa…	700	tPGK1	attgaattgaattgaaatcgatagatcaatttttttcttttctctttccccatcctttacgctaaaataatagtttattttattttttgaatattttttatttatatacgtatatatagactattatttatcttttaatgattattaagatttttattaaaaaaaaattcgctcctcttttaatgcctttatgcagtttttttttcccattcgatatttctatgt	225
ALS	A0A0C3GZ21	Oidiodendron maius Zn	MLNNAGVKLVFGIPGAKVDGVFDALMDHPTIRLIVCRHEQNAAFMAAAVGRLTGIPGVCLVTSGPGTGNLVTGLATATSEGDCVLALTGTVSRRQAARHTHQSLDVMKVLDGVCKSVVQVVVEDQVSEAIANAFRTARIFPQGATAVAIPMDLIQSTLIGTPPFPRNNFDVPSYGTSDTGLQGLALEKLLSSKRPVILLGMRSSNEAIVAAVQQLTTDFNFPVVETFQAAGAISENLLHRFYGRVGLFRNQPGDKVLARADLILTVGYDPYEYDAELWNVNPTNNTIIHIDYTEANVSAHYNPQVELVGGPAAVVDSLRRNLHKNAPDFWASHEIKLEEVRQELYSWQAVAQQAACDGPVQPIHFVYLLRKLLPRETVVSVDVGTVYIYMMRYFYTYLP…	551	pPGK1	gtgagtaaggaaagagtgaggaactatcgcatacctgcatttaaagatgccgatttgggcgcgaatcctttattttggcttcaccctcatactattatcagggccagaaaaaggaagtgtttccctccttcttgaattgatgttaccctcataaagcacgtggcctcttatcgagaaagaaattaccgtcgctcgtgatttgtttgcaaaaagaacaaaactgaaaaaacccagacacgctcgacttcctgtcatcctattgattgcagcttccaatttcgtcacacaacaaggtcctagcgacggctcacaggttttgtaacaagcaatcgaaggttctggaatggcgggaaagggtttagtaccacatgctatgatgcccactgtgatctccagagc…	700	pHTB2	tatatattaaatttgctcttgttctgtactttcctaattcttatgtaaaaagacaagaatttatgatactatttaataacaaaaaactacctaagaaaagcatcatgcagtcgaaattgaaatcgaaaagtaaaactttaacggaacatgtttgaaattctaagaaagcatacatcttcatcccttatatatagagttatgtttgatattagtagtcatgttgtaatctctggcctaagtatacgtaacgaaaatggtagcacgtcgcgtttatggcccccaggttaatgtgttctctgaaattcgcatcactttgagaaataatgggaacaccttacgcgtgagctgtgcccaccgcttcgcctaataaagcggtgttctcaaaatttctccccgttt…	699	pSAC6	tttgagaatgaccttccacgagctaaattgaaagggaagaatttattagttgaactcaagaaagaagaggatgacgtgggaaatggcatagaatcccttactaaatcgaacactaaactgaactccatgctggcgaacgaaggtaagatacacaaagctagtttccagaaaagtgtaaaatttaaactacctgataatatagtgactgaagaaaccgtggaacttaaagaaataaaggacttgctactacaaatgttgagatgacagcgagagattgaatcaagattatccaatatcgaacttcaactcacggaaataccgaaacataagtaatcatatcccttctcacattttttacacaggaagtaagcaagttatgttatatttccgacactataa…	700	tPGK1	attgaattgaattgaaatcgatagatcaatttttttcttttctctttccccatcctttacgctaaaataatagtttattttattttttgaatattttttatttatatacgtatatatagactattatttatcttttaatgattattaagatttttattaaaaaaaaattcgctcctcttttaatgcctttatgcagtttttttttcccattcgatatttctatgt	225
ALS	D9X3T8	Streptomyces viridochromogenes (strain DSM 40736)	MVGAGGRTYVRPVSTEGASESRDTAAVEDVAHLLVRCLRAEGVEYVFGIPGEENIRFVDALQGSGIRYVLVRHEQAASFMAEIYGRLTGRAGVCSATLGPGAINLLLGTADALTNSAPMVALAAQGSLRRIHKESHQVIDLVSMFAPVTQWAARVECPDAVPEMTRKAFRTAQSERPGAVFLAVPEDIEAERPAEPLAPLQIDAVGADAPSPTQIARAAAVLASARQPVVLAGHGAARARASAALLRFAEQLNIPVATTFHGKGVFPDDHPNALGAVGFMRHDYGNFGFDTADVLLCVGYEIQEFDPAKINPNGDKRIVHVHRFPAEVDAHYPVAVGVEGDPSQALDALAAALPAGLTYDSGSSAKIRTLLDEELQYGRDNDAFPLVPQRVVHDVRAAL…	575	pPGK1	gtgagtaaggaaagagtgaggaactatcgcatacctgcatttaaagatgccgatttgggcgcgaatcctttattttggcttcaccctcatactattatcagggccagaaaaaggaagtgtttccctccttcttgaattgatgttaccctcataaagcacgtggcctcttatcgagaaagaaattaccgtcgctcgtgatttgtttgcaaaaagaacaaaactgaaaaaacccagacacgctcgacttcctgtcatcctattgattgcagcttccaatttcgtcacacaacaaggtcctagcgacggctcacaggttttgtaacaagcaatcgaaggttctggaatggcgggaaagggtttagtaccacatgctatgatgcccactgtgatctccagagc…	700	pHTB2	tatatattaaatttgctcttgttctgtactttcctaattcttatgtaaaaagacaagaatttatgatactatttaataacaaaaaactacctaagaaaagcatcatgcagtcgaaattgaaatcgaaaagtaaaactttaacggaacatgtttgaaattctaagaaagcatacatcttcatcccttatatatagagttatgtttgatattagtagtcatgttgtaatctctggcctaagtatacgtaacgaaaatggtagcacgtcgcgtttatggcccccaggttaatgtgttctctgaaattcgcatcactttgagaaataatgggaacaccttacgcgtgagctgtgcccaccgcttcgcctaataaagcggtgttctcaaaatttctccccgttt…	699	pSAC6	tttgagaatgaccttccacgagctaaattgaaagggaagaatttattagttgaactcaagaaagaagaggatgacgtgggaaatggcatagaatcccttactaaatcgaacactaaactgaactccatgctggcgaacgaaggtaagatacacaaagctagtttccagaaaagtgtaaaatttaaactacctgataatatagtgactgaagaaaccgtggaacttaaagaaataaaggacttgctactacaaatgttgagatgacagcgagagattgaatcaagattatccaatatcgaacttcaactcacggaaataccgaaacataagtaatcatatcccttctcacattttttacacaggaagtaagcaagttatgttatatttccgacactataa…	700	tPGK1	attgaattgaattgaaatcgatagatcaatttttttcttttctctttccccatcctttacgctaaaataatagtttattttattttttgaatattttttatttatatacgtatatatagactattatttatcttttaatgattattaagatttttattaaaaaaaaattcgctcctcttttaatgcctttatgcagtttttttttcccattcgatatttctatgt	225
ALS	A0A0B9A544	Brevibacterium linens	MTTQRASDVMVKALENEGVERIFGIPGEENLDFVDSLRTSSIELILTRHEQAAAFMAATYGRLTGKPGVVLTTLGPGALNLATGAAYAHLGGMPVIMITGQKGIRTAEQAAFQMVNTVATMDPLTKVSKQITSAAMIPTMVREAFRAAQAERPGPVHLELPEDIAGMPVEGFELIEPHTNGRPVAGDTAIANAANVIKEAKNPLLMLGADASRASCSEALSRFVAQMRIPYVTTQMGKGSVSGSSDLYMGTAALTSGDYVHDAIDAADVIVTIGHDTTEKPPFTMDETGPTVVHIGYRPAIVEQVYFPQFEVIGDLGPSLDKLAEVLGGPVPTAEALLPMRDEILIKIHEGADEDRFIPQRIVQEVRDVVPTDGIVALDNGMYKIWFARNYRTTRANTL…	544	pPGK1	gtgagtaaggaaagagtgaggaactatcgcatacctgcatttaaagatgccgatttgggcgcgaatcctttattttggcttcaccctcatactattatcagggccagaaaaaggaagtgtttccctccttcttgaattgatgttaccctcataaagcacgtggcctcttatcgagaaagaaattaccgtcgctcgtgatttgtttgcaaaaagaacaaaactgaaaaaacccagacacgctcgacttcctgtcatcctattgattgcagcttccaatttcgtcacacaacaaggtcctagcgacggctcacaggttttgtaacaagcaatcgaaggttctggaatggcgggaaagggtttagtaccacatgctatgatgcccactgtgatctccagagc…	700	pHTB2	tatatattaaatttgctcttgttctgtactttcctaattcttatgtaaaaagacaagaatttatgatactatttaataacaaaaaactacctaagaaaagcatcatgcagtcgaaattgaaatcgaaaagtaaaactttaacggaacatgtttgaaattctaagaaagcatacatcttcatcccttatatatagagttatgtttgatattagtagtcatgttgtaatctctggcctaagtatacgtaacgaaaatggtagcacgtcgcgtttatggcccccaggttaatgtgttctctgaaattcgcatcactttgagaaataatgggaacaccttacgcgtgagctgtgcccaccgcttcgcctaataaagcggtgttctcaaaatttctccccgttt…	699	pSAC6	tttgagaatgaccttccacgagctaaattgaaagggaagaatttattagttgaactcaagaaagaagaggatgacgtgggaaatggcatagaatcccttactaaatcgaacactaaactgaactccatgctggcgaacgaaggtaagatacacaaagctagtttccagaaaagtgtaaaatttaaactacctgataatatagtgactgaagaaaccgtggaacttaaagaaataaaggacttgctactacaaatgttgagatgacagcgagagattgaatcaagattatccaatatcgaacttcaactcacggaaataccgaaacataagtaatcatatcccttctcacattttttacacaggaagtaagcaagttatgttatatttccgacactataa…	700	tPGK1	attgaattgaattgaaatcgatagatcaatttttttcttttctctttccccatcctttacgctaaaataatagtttattttattttttgaatattttttatttatatacgtatatatagactattatttatcttttaatgattattaagatttttattaaaaaaaaattcgctcctcttttaatgcctttatgcagtttttttttcccattcgatatttctatgt	225
ALS	A0A2K0TCK6	Trichoderma gamsii	MAKDTVDILIDSLKAAGVKYVFGVPGAKIDSVFNALIDHPDIKLVVCRHEQNAAFIAAAMGKVTGLPGVCIATSGPGTSNLVTGLVTATDEGAPVVAIVGSVKRSQSLQRTHQSLRGVDLLAPVTKKVVSAVVEDQVAEIMLDAFRVAAASPPGATAVSLPIDLMTPNKSTSTVTAFPAESFVPPKYGKSPETTLQAAADLISAAKAPVLFLGMRVSESDDTISAVHGFLRKHPVPVVETFQAAGAISKELVHLFYGRIGLFSNQPGDQLLQHADLIITVGLDQAEYDANMWNARDTTILHVDVQPADFVAHYKPKIELVGSLADNITDLTSRLDTVARLQLTEAGETIRTNMSEWQNSPEASGRFTGPVHPLHFIRLFQSIIDPSTTVISDVGSVYIW…	561	pPGK1	gtgagtaaggaaagagtgaggaactatcgcatacctgcatttaaagatgccgatttgggcgcgaatcctttattttggcttcaccctcatactattatcagggccagaaaaaggaagtgtttccctccttcttgaattgatgttaccctcataaagcacgtggcctcttatcgagaaagaaattaccgtcgctcgtgatttgtttgcaaaaagaacaaaactgaaaaaacccagacacgctcgacttcctgtcatcctattgattgcagcttccaatttcgtcacacaacaaggtcctagcgacggctcacaggttttgtaacaagcaatcgaaggttctggaatggcgggaaagggtttagtaccacatgctatgatgcccactgtgatctccagagc…	700	pHTB2	tatatattaaatttgctcttgttctgtactttcctaattcttatgtaaaaagacaagaatttatgatactatttaataacaaaaaactacctaagaaaagcatcatgcagtcgaaattgaaatcgaaaagtaaaactttaacggaacatgtttgaaattctaagaaagcatacatcttcatcccttatatatagagttatgtttgatattagtagtcatgttgtaatctctggcctaagtatacgtaacgaaaatggtagcacgtcgcgtttatggcccccaggttaatgtgttctctgaaattcgcatcactttgagaaataatgggaacaccttacgcgtgagctgtgcccaccgcttcgcctaataaagcggtgttctcaaaatttctccccgttt…	699	pSAC6	tttgagaatgaccttccacgagctaaattgaaagggaagaatttattagttgaactcaagaaagaagaggatgacgtgggaaatggcatagaatcccttactaaatcgaacactaaactgaactccatgctggcgaacgaaggtaagatacacaaagctagtttccagaaaagtgtaaaatttaaactacctgataatatagtgactgaagaaaccgtggaacttaaagaaataaaggacttgctactacaaatgttgagatgacagcgagagattgaatcaagattatccaatatcgaacttcaactcacggaaataccgaaacataagtaatcatatcccttctcacattttttacacaggaagtaagcaagttatgttatatttccgacactataa…	700	tPGK1	attgaattgaattgaaatcgatagatcaatttttttcttttctctttccccatcctttacgctaaaataatagtttattttattttttgaatattttttatttatatacgtatatatagactattatttatcttttaatgattattaagatttttattaaaaaaaaattcgctcctcttttaatgcctttatgcagtttttttttcccattcgatatttctatgt	225
ALS	A0A3M6X7V5	Hortaea werneckii	MLNLTAMPGENEQQVAHIIVESLYRAGVKVVFGIPGAKVDAIFDTLEDHPEIKLIICRHEQNAAFMAAAVGRITGIPGVCMATSGPGGGNLTTGLMTANTEGDPVVAIVGSVPRLLSTKHTHQSMPTLEILGPTSKFSQNVEVEDQAAEVVLAAFRSAQTSPKGSCVVSIPMDVASGKSKITAFPSEAYKAPRFGSAPPQELEQVASMIDRAKLPVLFLGQRASSAIVVGAVREFLKKHPIAVVETFQAAGAVPEELAQHVFFGRVGIFRNQTGDRLIAQSDLIITLGYDPFEYDASAWNPEGKAKIVHVDYTSCDFGAHYHPEVELLGSVKENVLALSERVKHVTNPAEHEFTKNLSKELVAWKEEKIDSAKGHGLVHPLQFIHTLQSRTSKDTTVTV…	569	pPGK1	gtgagtaaggaaagagtgaggaactatcgcatacctgcatttaaagatgccgatttgggcgcgaatcctttattttggcttcaccctcatactattatcagggccagaaaaaggaagtgtttccctccttcttgaattgatgttaccctcataaagcacgtggcctcttatcgagaaagaaattaccgtcgctcgtgatttgtttgcaaaaagaacaaaactgaaaaaacccagacacgctcgacttcctgtcatcctattgattgcagcttccaatttcgtcacacaacaaggtcctagcgacggctcacaggttttgtaacaagcaatcgaaggttctggaatggcgggaaagggtttagtaccacatgctatgatgcccactgtgatctccagagc…	700	pHTB2	tatatattaaatttgctcttgttctgtactttcctaattcttatgtaaaaagacaagaatttatgatactatttaataacaaaaaactacctaagaaaagcatcatgcagtcgaaattgaaatcgaaaagtaaaactttaacggaacatgtttgaaattctaagaaagcatacatcttcatcccttatatatagagttatgtttgatattagtagtcatgttgtaatctctggcctaagtatacgtaacgaaaatggtagcacgtcgcgtttatggcccccaggttaatgtgttctctgaaattcgcatcactttgagaaataatgggaacaccttacgcgtgagctgtgcccaccgcttcgcctaataaagcggtgttctcaaaatttctccccgttt…	699	pSAC6	tttgagaatgaccttccacgagctaaattgaaagggaagaatttattagttgaactcaagaaagaagaggatgacgtgggaaatggcatagaatcccttactaaatcgaacactaaactgaactccatgctggcgaacgaaggtaagatacacaaagctagtttccagaaaagtgtaaaatttaaactacctgataatatagtgactgaagaaaccgtggaacttaaagaaataaaggacttgctactacaaatgttgagatgacagcgagagattgaatcaagattatccaatatcgaacttcaactcacggaaataccgaaacataagtaatcatatcccttctcacattttttacacaggaagtaagcaagttatgttatatttccgacactataa…	700	tPGK1	attgaattgaattgaaatcgatagatcaatttttttcttttctctttccccatcctttacgctaaaataatagtttattttattttttgaatattttttatttatatacgtatatatagactattatttatcttttaatgattattaagatttttattaaaaaaaaattcgctcctcttttaatgcctttatgcagtttttttttcccattcgatatttctatgt	225
KARI	P06168	Saccharomyces cerevisiae (strain ATCC 204508 / S288c)	MKQINFGGTVETVYERADWPREKLLDYFKNDTFALIGYGSQGYGQGLNLRDNGLNVIIGVRKDGASWKAAIEDGWVPGKNLFTVEDAIKRGSYVMNLLSDAAQSETWPAIKPLLTKGKTLYFSHGFSPVFKDLTHVEPPKDLDVILVAPKGSGRTVRSLFKEGRGINSSYAVWNDVTGKAHEKAQALAVAIGSGYVYQTTFEREVNSDLYGERGCLMGGIHGMFLAQYDVLRENGHSPSEAFNETVEEATQSLYPLIGKYGMDYMYDACSTTARRGALDWYPIFKNALKPVFQDLYESTKNGTETKRSLEFNSQPDYREKLEKELDTIRNMEIWKVGKEVRKLRPENQ	348	pHHF2	tgtggagtgtttgcttggattctttagtaaaaggggaagaacagttggaagggccaaagtggaagtcacaaaacagtggtcctatataaaagaacaagaaaaagattatttatatacaactgcggtcacaagaagcaacgcgagagagcacaacacgctgttatcacgcaaactatgttttgacaccgagccatagccgtgattgtgcgtcacattgggcgataatgaacgctaaatgaccaactcccatccgtaggagccccttagggcgtgccaatagtttcacgcgcttaatgcgaagtgctcggaacggacaactgtggtcgtttggcaccgggaaagtggtactagaccgagagtttcgcatttgtatggcaggacgttctgggagcttcgcgt…	676	pHHF1	tcttggggccttaccaccagtggactttcttgctgtttgctttgttctggccattgtttgcgtttatatatttatgttagatgtttttcttattaactagaaagaaagaatataaaaggttgaggaaagagatgtatcccgaagaatacacagtcttttatatatgtatttcaacaaggagccgtggagggtactaaaaagaaaaatcgcccgggcatttcgttatcttccacgctaaaagtcaaggagagatattacggccaggatcgcaaaggtgcagagcaaggaaatgtgagaaattgtgagaacgataatgtatgggacaatgcgaaaatgtgagaacgagagcaaaaatcttttttgtatctccccgccgaatttggaaaccgcgttctgaaa…	700	pRNR2	agtcgaacaagaagcaggcaaagtttagagcactgcccctccgcactcaaaaaagaaaaaactaggaggaaaataaaattctcaaccacacaaacacataaacacatacaaatacaaatacaagcttatttacttgacatcgcgcgatcttccactattcagcgccgtccgccctctctcgtgttttttgtttacgcgacaactatgcgaaatccggagcaacgggcaaccgtttggggaaagaccacacccacgcgcgatcgccatggcaacgaggtcgcacacgccccacacccagacctccctgcgagcgggcatgggtacaatgtccccgttgccacagacaccacttcgtagcacagcgcagagcgtagcgtgttgttgctgctgacaaaagaa…	700	tENO2	agtgcttttaactaagaattattagtcttttctgcttattttttcatcatagtttagaacactttatattaacgaatagtttatgaatctatttaggtttaaaaattgatacagttttataagttactttttcaaagactcgtgctgtctattgcataatgcactggaaggggaaaaaaaaggtgcacacgcgtggctttttcttgaatttgcagtttgaaaaat	225
KARI	Q3K6T1	Pseudomonas fluorescens (strain Pf0-1)	MKVFYDKDCDLSIIQGKKVAIIGYGSQGHAQALNLKDSGVDVTVGLNKGNADAAKAEAHGFKVTDVAAAVAGADLVMILIPDEFQSQLYKNEIEPNIKKGATLAFSHGFAIHYNQVVPRADLDVIMIAPKAPGHTVRSEFVKGGGIPDLIAIYQDVSGNAKNVALSYAAGVGGGRTGIIETTFKDETETDLFGEQAVLCGGTVELVKAGFETLVEAGYAPEMAYFECLHELKLIVDLMYEGGIANMNYSISNNAEYGEYVTGPEVINAESRQAMRNALKRIQDGEYAKMFISEGATGYPSMTAKRRNNAAHGIEIIGEQLRSMMPWIGANKIVDKAKN	338	pHHF2	tgtggagtgtttgcttggattctttagtaaaaggggaagaacagttggaagggccaaagtggaagtcacaaaacagtggtcctatataaaagaacaagaaaaagattatttatatacaactgcggtcacaagaagcaacgcgagagagcacaacacgctgttatcacgcaaactatgttttgacaccgagccatagccgtgattgtgcgtcacattgggcgataatgaacgctaaatgaccaactcccatccgtaggagccccttagggcgtgccaatagtttcacgcgcttaatgcgaagtgctcggaacggacaactgtggtcgtttggcaccgggaaagtggtactagaccgagagtttcgcatttgtatggcaggacgttctgggagcttcgcgt…	676	pHHF1	tcttggggccttaccaccagtggactttcttgctgtttgctttgttctggccattgtttgcgtttatatatttatgttagatgtttttcttattaactagaaagaaagaatataaaaggttgaggaaagagatgtatcccgaagaatacacagtcttttatatatgtatttcaacaaggagccgtggagggtactaaaaagaaaaatcgcccgggcatttcgttatcttccacgctaaaagtcaaggagagatattacggccaggatcgcaaaggtgcagagcaaggaaatgtgagaaattgtgagaacgataatgtatgggacaatgcgaaaatgtgagaacgagagcaaaaatcttttttgtatctccccgccgaatttggaaaccgcgttctgaaa…	700	pRNR2	agtcgaacaagaagcaggcaaagtttagagcactgcccctccgcactcaaaaaagaaaaaactaggaggaaaataaaattctcaaccacacaaacacataaacacatacaaatacaaatacaagcttatttacttgacatcgcgcgatcttccactattcagcgccgtccgccctctctcgtgttttttgtttacgcgacaactatgcgaaatccggagcaacgggcaaccgtttggggaaagaccacacccacgcgcgatcgccatggcaacgaggtcgcacacgccccacacccagacctccctgcgagcgggcatgggtacaatgtccccgttgccacagacaccacttcgtagcacagcgcagagcgtagcgtgttgttgctgctgacaaaagaa…	700	tENO2	agtgcttttaactaagaattattagtcttttctgcttattttttcatcatagtttagaacactttatattaacgaatagtttatgaatctatttaggtttaaaaattgatacagttttataagttactttttcaaagactcgtgctgtctattgcataatgcactggaaggggaaaaaaaaggtgcacacgcgtggctttttcttgaatttgcagtttgaaaaat	225
KARI	D0WGK0	Slackia exigua (strain ATCC 700122)	MSVKTKEKEMAVTILYEQDVDPKVIQGLKVGIIGYGSQGHAHALNLMDSGVDVRVGLREGDSDWKTAEEAGLKVTDMDTAAEEADVIMVLVPDEVQPKVYQEHIAAHLKAGNTLAFAHGFNIHYGYIVPPEDVNVIMCAPKGPGHIVRRQFTEGSGVPDLACVQQDATGNAWDIVLSYCWGVGGARSGIIKATFAEETEEDLFGEQAVLCGGLVELVKAGFETLTEAGYPPELAYFECYHEMKMIVDLMYESGIHFMNYSISNTAEYGEYYAGPKVINEQSREAMKEILKRIQDGSFAQEFVDDCNNGHKRLLEQREAINTHPIETTGAQIRSMFSWIKKED	342	pHHF2	tgtggagtgtttgcttggattctttagtaaaaggggaagaacagttggaagggccaaagtggaagtcacaaaacagtggtcctatataaaagaacaagaaaaagattatttatatacaactgcggtcacaagaagcaacgcgagagagcacaacacgctgttatcacgcaaactatgttttgacaccgagccatagccgtgattgtgcgtcacattgggcgataatgaacgctaaatgaccaactcccatccgtaggagccccttagggcgtgccaatagtttcacgcgcttaatgcgaagtgctcggaacggacaactgtggtcgtttggcaccgggaaagtggtactagaccgagagtttcgcatttgtatggcaggacgttctgggagcttcgcgt…	676	pHHF1	tcttggggccttaccaccagtggactttcttgctgtttgctttgttctggccattgtttgcgtttatatatttatgttagatgtttttcttattaactagaaagaaagaatataaaaggttgaggaaagagatgtatcccgaagaatacacagtcttttatatatgtatttcaacaaggagccgtggagggtactaaaaagaaaaatcgcccgggcatttcgttatcttccacgctaaaagtcaaggagagatattacggccaggatcgcaaaggtgcagagcaaggaaatgtgagaaattgtgagaacgataatgtatgggacaatgcgaaaatgtgagaacgagagcaaaaatcttttttgtatctccccgccgaatttggaaaccgcgttctgaaa…	700	pRNR2	agtcgaacaagaagcaggcaaagtttagagcactgcccctccgcactcaaaaaagaaaaaactaggaggaaaataaaattctcaaccacacaaacacataaacacatacaaatacaaatacaagcttatttacttgacatcgcgcgatcttccactattcagcgccgtccgccctctctcgtgttttttgtttacgcgacaactatgcgaaatccggagcaacgggcaaccgtttggggaaagaccacacccacgcgcgatcgccatggcaacgaggtcgcacacgccccacacccagacctccctgcgagcgggcatgggtacaatgtccccgttgccacagacaccacttcgtagcacagcgcagagcgtagcgtgttgttgctgctgacaaaagaa…	700	tENO2	agtgcttttaactaagaattattagtcttttctgcttattttttcatcatagtttagaacactttatattaacgaatagtttatgaatctatttaggtttaaaaattgatacagttttataagttactttttcaaagactcgtgctgtctattgcataatgcactggaaggggaaaaaaaaggtgcacacgcgtggctttttcttgaatttgcagtttgaaaaat	225
KARI	B5EZ33	Salmonella agona (strain SL483)	MANYFNTLNLRQQLAQLGKCRFMGRDEFADGASYLQGKKVVIVGCGAQGLNQGLNMRDSGLDISYALRKESIAEKDADWRKATENGFKVGTYEELIPQADLVVNLTPDKVHSDVVRSVQPLMKDGAALGYSHGFNIVEVGEQIRKDITVVMVAPKCPGTEVREEYKRGFGVPTLIAVHPENDPKGEGMAIAKAWAAATGGHRAGVLESSFVAEVKSDLMGEQTILCGMLQAGSLLCFDKLVAEGTDPAYAEKLIQFGWETITEALKQGGITLMMDRLSNPAKLRAYALSEQLKEIMAPLFQKHMDDIISGEFSSGMMADWANDDKKLLTWREETGKTAFETAPQFEGKIGEQEYFDKGVLMIAMVKAGVELAFETMVDSGIIEESAYYESLHELPLIAN…	491	pHHF2	tgtggagtgtttgcttggattctttagtaaaaggggaagaacagttggaagggccaaagtggaagtcacaaaacagtggtcctatataaaagaacaagaaaaagattatttatatacaactgcggtcacaagaagcaacgcgagagagcacaacacgctgttatcacgcaaactatgttttgacaccgagccatagccgtgattgtgcgtcacattgggcgataatgaacgctaaatgaccaactcccatccgtaggagccccttagggcgtgccaatagtttcacgcgcttaatgcgaagtgctcggaacggacaactgtggtcgtttggcaccgggaaagtggtactagaccgagagtttcgcatttgtatggcaggacgttctgggagcttcgcgt…	676	pHHF1	tcttggggccttaccaccagtggactttcttgctgtttgctttgttctggccattgtttgcgtttatatatttatgttagatgtttttcttattaactagaaagaaagaatataaaaggttgaggaaagagatgtatcccgaagaatacacagtcttttatatatgtatttcaacaaggagccgtggagggtactaaaaagaaaaatcgcccgggcatttcgttatcttccacgctaaaagtcaaggagagatattacggccaggatcgcaaaggtgcagagcaaggaaatgtgagaaattgtgagaacgataatgtatgggacaatgcgaaaatgtgagaacgagagcaaaaatcttttttgtatctccccgccgaatttggaaaccgcgttctgaaa…	700	pRNR2	agtcgaacaagaagcaggcaaagtttagagcactgcccctccgcactcaaaaaagaaaaaactaggaggaaaataaaattctcaaccacacaaacacataaacacatacaaatacaaatacaagcttatttacttgacatcgcgcgatcttccactattcagcgccgtccgccctctctcgtgttttttgtttacgcgacaactatgcgaaatccggagcaacgggcaaccgtttggggaaagaccacacccacgcgcgatcgccatggcaacgaggtcgcacacgccccacacccagacctccctgcgagcgggcatgggtacaatgtccccgttgccacagacaccacttcgtagcacagcgcagagcgtagcgtgttgttgctgctgacaaaagaa…	700	tENO2	agtgcttttaactaagaattattagtcttttctgcttattttttcatcatagtttagaacactttatattaacgaatagtttatgaatctatttaggtttaaaaattgatacagttttataagttactttttcaaagactcgtgctgtctattgcataatgcactggaaggggaaaaaaaaggtgcacacgcgtggctttttcttgaatttgcagtttgaaaaat	225
KARI	Q0HQG0	Shewanella sp. (strain MR-7)	MANYFNSLNLRQQLEQLGQCRFMDRSEFSDGCNYIKDWNIVILGCGAQGLNQGLNMRDSGLNIAYALRPESIAQKDADWQKATDNGFKVGTFEELIPTADLVLNLTPDKVHSNVVSAVMPLMKQGATLSYSHGFNIVEEGMQIRPDITVVMVAPKCPGTEVREEYKRGFGVPTLIAVHPENDPNGDGLEIAKAYASATGGDRAGVLQSSFIAEVKSDLMGEQTILCGMLQTGAILGYDKMVADGVEPGYAAKLIQQGWETVTEALKHGGITNMMDRLSNPAKIKAFEIAEDLKEILQPLFEKHMDDIISGEFSRTMMQDWANDDANLLRWRAETAETGFENAPVSSEHIDEQTYFDKGIFLVAMIKAGVELAFDTMVSAGIVEESAYYESLHETPLIAN…	492	pHHF2	tgtggagtgtttgcttggattctttagtaaaaggggaagaacagttggaagggccaaagtggaagtcacaaaacagtggtcctatataaaagaacaagaaaaagattatttatatacaactgcggtcacaagaagcaacgcgagagagcacaacacgctgttatcacgcaaactatgttttgacaccgagccatagccgtgattgtgcgtcacattgggcgataatgaacgctaaatgaccaactcccatccgtaggagccccttagggcgtgccaatagtttcacgcgcttaatgcgaagtgctcggaacggacaactgtggtcgtttggcaccgggaaagtggtactagaccgagagtttcgcatttgtatggcaggacgttctgggagcttcgcgt…	676	pHHF1	tcttggggccttaccaccagtggactttcttgctgtttgctttgttctggccattgtttgcgtttatatatttatgttagatgtttttcttattaactagaaagaaagaatataaaaggttgaggaaagagatgtatcccgaagaatacacagtcttttatatatgtatttcaacaaggagccgtggagggtactaaaaagaaaaatcgcccgggcatttcgttatcttccacgctaaaagtcaaggagagatattacggccaggatcgcaaaggtgcagagcaaggaaatgtgagaaattgtgagaacgataatgtatgggacaatgcgaaaatgtgagaacgagagcaaaaatcttttttgtatctccccgccgaatttggaaaccgcgttctgaaa…	700	pRNR2	agtcgaacaagaagcaggcaaagtttagagcactgcccctccgcactcaaaaaagaaaaaactaggaggaaaataaaattctcaaccacacaaacacataaacacatacaaatacaaatacaagcttatttacttgacatcgcgcgatcttccactattcagcgccgtccgccctctctcgtgttttttgtttacgcgacaactatgcgaaatccggagcaacgggcaaccgtttggggaaagaccacacccacgcgcgatcgccatggcaacgaggtcgcacacgccccacacccagacctccctgcgagcgggcatgggtacaatgtccccgttgccacagacaccacttcgtagcacagcgcagagcgtagcgtgttgttgctgctgacaaaagaa…	700	tENO2	agtgcttttaactaagaattattagtcttttctgcttattttttcatcatagtttagaacactttatattaacgaatagtttatgaatctatttaggtttaaaaattgatacagttttataagttactttttcaaagactcgtgctgtctattgcataatgcactggaaggggaaaaaaaaggtgcacacgcgtggctttttcttgaatttgcagtttgaaaaat	225
KARI	B0MCX7	Anaerostipes caccae (strain DSM 14662)	MEECKMAKIYYQEDCNLSLLDGKTIAVIGYGSQGHAHALNAKESGCNVIIGLFEGAEEWKRAEEQGFEVYTAAGAAKKADIIMILIPDEKQATMYKNDIEPNLEAGNMLMFAHGFNIHFGCIVPPKDVDVTMIAPKGPGHTVRSEYEEGKGVPCLVAVEQDATGKALDMALAYALAIGGARAGVLETTFRTETETDLFGEQAVLCGGVCALMQAGFETLVEAGYDPRNAYFECIHEMKLIVDLIYQSGFSGMRYSISNTAEYGDYITGPKIITEDTKKAMKKILSDIQDGTFAKDFLVDMSDAGSQVHFKAMRKLASEHPAEVVGEEIRSLYSWSDEDKLINN	343	pHHF2	tgtggagtgtttgcttggattctttagtaaaaggggaagaacagttggaagggccaaagtggaagtcacaaaacagtggtcctatataaaagaacaagaaaaagattatttatatacaactgcggtcacaagaagcaacgcgagagagcacaacacgctgttatcacgcaaactatgttttgacaccgagccatagccgtgattgtgcgtcacattgggcgataatgaacgctaaatgaccaactcccatccgtaggagccccttagggcgtgccaatagtttcacgcgcttaatgcgaagtgctcggaacggacaactgtggtcgtttggcaccgggaaagtggtactagaccgagagtttcgcatttgtatggcaggacgttctgggagcttcgcgt…	676	pHHF1	tcttggggccttaccaccagtggactttcttgctgtttgctttgttctggccattgtttgcgtttatatatttatgttagatgtttttcttattaactagaaagaaagaatataaaaggttgaggaaagagatgtatcccgaagaatacacagtcttttatatatgtatttcaacaaggagccgtggagggtactaaaaagaaaaatcgcccgggcatttcgttatcttccacgctaaaagtcaaggagagatattacggccaggatcgcaaaggtgcagagcaaggaaatgtgagaaattgtgagaacgataatgtatgggacaatgcgaaaatgtgagaacgagagcaaaaatcttttttgtatctccccgccgaatttggaaaccgcgttctgaaa…	700	pRNR2	agtcgaacaagaagcaggcaaagtttagagcactgcccctccgcactcaaaaaagaaaaaactaggaggaaaataaaattctcaaccacacaaacacataaacacatacaaatacaaatacaagcttatttacttgacatcgcgcgatcttccactattcagcgccgtccgccctctctcgtgttttttgtttacgcgacaactatgcgaaatccggagcaacgggcaaccgtttggggaaagaccacacccacgcgcgatcgccatggcaacgaggtcgcacacgccccacacccagacctccctgcgagcgggcatgggtacaatgtccccgttgccacagacaccacttcgtagcacagcgcagagcgtagcgtgttgttgctgctgacaaaagaa…	700	tENO2	agtgcttttaactaagaattattagtcttttctgcttattttttcatcatagtttagaacactttatattaacgaatagtttatgaatctatttaggtttaaaaattgatacagttttataagttactttttcaaagactcgtgctgtctattgcataatgcactggaaggggaaaaaaaaggtgcacacgcgtggctttttcttgaatttgcagtttgaaaaat	225
KARI	D2BQX9	Lactococcus lactis subsp. lactis (strain KF147)	MAVTMYYEDDVEVSALAGKQIAVIGYGSQGHAHAQNLRDSGHNVIIGLPHGLDFDKAKKDGFETFEVGEAVAKADVIMVLAPDELQQSIYEEDIKPNLKAGSALGFAHGFNIHFGYIKVPEDVDVFMVAPKAPGHLVRRTYTEGFGTPALFVSHQNASGHAREIAMDWAKGIGCARVGIIESTFKEETEEDLFGEQAVLCGGLTALVEAGFETLTEAGYAGELAYFEVLHEMKLIVDLMYEGGFTKMRQSISNTAEFGDYVTGPRIITDEVKKNMKLVLADIQSGKFAQDFVDDFKAGRPKLIAYREAAKNLEIEKIGAKLRQAMPFTQSGDDDAFKIYQ	340	pHHF2	tgtggagtgtttgcttggattctttagtaaaaggggaagaacagttggaagggccaaagtggaagtcacaaaacagtggtcctatataaaagaacaagaaaaagattatttatatacaactgcggtcacaagaagcaacgcgagagagcacaacacgctgttatcacgcaaactatgttttgacaccgagccatagccgtgattgtgcgtcacattgggcgataatgaacgctaaatgaccaactcccatccgtaggagccccttagggcgtgccaatagtttcacgcgcttaatgcgaagtgctcggaacggacaactgtggtcgtttggcaccgggaaagtggtactagaccgagagtttcgcatttgtatggcaggacgttctgggagcttcgcgt…	676	pHHF1	tcttggggccttaccaccagtggactttcttgctgtttgctttgttctggccattgtttgcgtttatatatttatgttagatgtttttcttattaactagaaagaaagaatataaaaggttgaggaaagagatgtatcccgaagaatacacagtcttttatatatgtatttcaacaaggagccgtggagggtactaaaaagaaaaatcgcccgggcatttcgttatcttccacgctaaaagtcaaggagagatattacggccaggatcgcaaaggtgcagagcaaggaaatgtgagaaattgtgagaacgataatgtatgggacaatgcgaaaatgtgagaacgagagcaaaaatcttttttgtatctccccgccgaatttggaaaccgcgttctgaaa…	700	pRNR2	agtcgaacaagaagcaggcaaagtttagagcactgcccctccgcactcaaaaaagaaaaaactaggaggaaaataaaattctcaaccacacaaacacataaacacatacaaatacaaatacaagcttatttacttgacatcgcgcgatcttccactattcagcgccgtccgccctctctcgtgttttttgtttacgcgacaactatgcgaaatccggagcaacgggcaaccgtttggggaaagaccacacccacgcgcgatcgccatggcaacgaggtcgcacacgccccacacccagacctccctgcgagcgggcatgggtacaatgtccccgttgccacagacaccacttcgtagcacagcgcagagcgtagcgtgttgttgctgctgacaaaagaa…	700	tENO2	agtgcttttaactaagaattattagtcttttctgcttattttttcatcatagtttagaacactttatattaacgaatagtttatgaatctatttaggtttaaaaattgatacagttttataagttactttttcaaagactcgtgctgtctattgcataatgcactggaaggggaaaaaaaaggtgcacacgcgtggctttttcttgaatttgcagtttgaaaaat	225
KARI	A0A385ZLF5	Streptomyces griseorubiginosus	MTSTRTYASRVFPLETMDLPGGTETVLRGGRHLFPLLSRAFAGVRRIGVIGWGPQGRAQALNLRDSLAGTGIEVAVGLRPGSRSAADARAHGFTEEDGTLGDWLAVTADSDLVILLIADAALAAHHQEIFAALKPGAAIGLSHGFLLGHLKETGGEFPQDHPVIAVCPKGMGDSVRRLYEQGAETSGAGINSSFAVHADPDERATDLALGWSVALGSPYTFRTTLASEYLSDIVGERAILLGAVHGLVESLYGRYRLAGDDEVTAYERSCENVTGPIARTISRSGLRAVREGLDAGGRDVFDRAYTAAYAPAREIVAEIYDEVADGTELRSVILAERRLGARPMSRIGASPMWAVAEPAHARRAGRELPIDPFTAGVFVATMTAQIDEFTDRGHPWSEI…	490	pHHF2	tgtggagtgtttgcttggattctttagtaaaaggggaagaacagttggaagggccaaagtggaagtcacaaaacagtggtcctatataaaagaacaagaaaaagattatttatatacaactgcggtcacaagaagcaacgcgagagagcacaacacgctgttatcacgcaaactatgttttgacaccgagccatagccgtgattgtgcgtcacattgggcgataatgaacgctaaatgaccaactcccatccgtaggagccccttagggcgtgccaatagtttcacgcgcttaatgcgaagtgctcggaacggacaactgtggtcgtttggcaccgggaaagtggtactagaccgagagtttcgcatttgtatggcaggacgttctgggagcttcgcgt…	676	pHHF1	tcttggggccttaccaccagtggactttcttgctgtttgctttgttctggccattgtttgcgtttatatatttatgttagatgtttttcttattaactagaaagaaagaatataaaaggttgaggaaagagatgtatcccgaagaatacacagtcttttatatatgtatttcaacaaggagccgtggagggtactaaaaagaaaaatcgcccgggcatttcgttatcttccacgctaaaagtcaaggagagatattacggccaggatcgcaaaggtgcagagcaaggaaatgtgagaaattgtgagaacgataatgtatgggacaatgcgaaaatgtgagaacgagagcaaaaatcttttttgtatctccccgccgaatttggaaaccgcgttctgaaa…	700	pRNR2	agtcgaacaagaagcaggcaaagtttagagcactgcccctccgcactcaaaaaagaaaaaactaggaggaaaataaaattctcaaccacacaaacacataaacacatacaaatacaaatacaagcttatttacttgacatcgcgcgatcttccactattcagcgccgtccgccctctctcgtgttttttgtttacgcgacaactatgcgaaatccggagcaacgggcaaccgtttggggaaagaccacacccacgcgcgatcgccatggcaacgaggtcgcacacgccccacacccagacctccctgcgagcgggcatgggtacaatgtccccgttgccacagacaccacttcgtagcacagcgcagagcgtagcgtgttgttgctgctgacaaaagaa…	700	tENO2	agtgcttttaactaagaattattagtcttttctgcttattttttcatcatagtttagaacactttatattaacgaatagtttatgaatctatttaggtttaaaaattgatacagttttataagttactttttcaaagactcgtgctgtctattgcataatgcactggaaggggaaaaaaaaggtgcacacgcgtggctttttcttgaatttgcagtttgaaaaat	225
KARI	A8ZTR0	Desulfococcus oleovorans (strain DSM 6200)	MPTINFGGVEENVVTSEEFTLKKAREVLKNEVITVLGYGVQGPAQALNLKDNGFEVIIGQLEGDAYWEKAIADGFVPGKTLFPIEEAAKKGTIIKMLLSDAGQVAVWPKVKKCLKKGDALYFSHGFGIVYKDQTGIVPPKNVDVILVAPKGSGTNVRRNFKDGSGINSSYAVFQDATGRAEERTIALGIAIGSGYLFPTTFEKEVFSDLTGERGVLMGCLAGTMEAQYNVLRKHGHSPSEAFNETVEELTQSLIRLVAENGMDWMFANCSTTAQRGALDWAPKFRDAVAPVFDSLYRRVKNGAETRRVLKVNSAPNYLEKLRKELDTIKNSEMWQAGAAVRALRPENRKKKK	352	pHHF2	tgtggagtgtttgcttggattctttagtaaaaggggaagaacagttggaagggccaaagtggaagtcacaaaacagtggtcctatataaaagaacaagaaaaagattatttatatacaactgcggtcacaagaagcaacgcgagagagcacaacacgctgttatcacgcaaactatgttttgacaccgagccatagccgtgattgtgcgtcacattgggcgataatgaacgctaaatgaccaactcccatccgtaggagccccttagggcgtgccaatagtttcacgcgcttaatgcgaagtgctcggaacggacaactgtggtcgtttggcaccgggaaagtggtactagaccgagagtttcgcatttgtatggcaggacgttctgggagcttcgcgt…	676	pHHF1	tcttggggccttaccaccagtggactttcttgctgtttgctttgttctggccattgtttgcgtttatatatttatgttagatgtttttcttattaactagaaagaaagaatataaaaggttgaggaaagagatgtatcccgaagaatacacagtcttttatatatgtatttcaacaaggagccgtggagggtactaaaaagaaaaatcgcccgggcatttcgttatcttccacgctaaaagtcaaggagagatattacggccaggatcgcaaaggtgcagagcaaggaaatgtgagaaattgtgagaacgataatgtatgggacaatgcgaaaatgtgagaacgagagcaaaaatcttttttgtatctccccgccgaatttggaaaccgcgttctgaaa…	700	pRNR2	agtcgaacaagaagcaggcaaagtttagagcactgcccctccgcactcaaaaaagaaaaaactaggaggaaaataaaattctcaaccacacaaacacataaacacatacaaatacaaatacaagcttatttacttgacatcgcgcgatcttccactattcagcgccgtccgccctctctcgtgttttttgtttacgcgacaactatgcgaaatccggagcaacgggcaaccgtttggggaaagaccacacccacgcgcgatcgccatggcaacgaggtcgcacacgccccacacccagacctccctgcgagcgggcatgggtacaatgtccccgttgccacagacaccacttcgtagcacagcgcagagcgtagcgtgttgttgctgctgacaaaagaa…	700	tENO2	agtgcttttaactaagaattattagtcttttctgcttattttttcatcatagtttagaacactttatattaacgaatagtttatgaatctatttaggtttaaaaattgatacagttttataagttactttttcaaagactcgtgctgtctattgcataatgcactggaaggggaaaaaaaaggtgcacacgcgtggctttttcttgaatttgcagtttgaaaaat	225
KARI	K4LVZ1	Thermacetogenium phaeum (strain ATCC BAA-254)	MKIYYDQDADLQYLDGKTVAVIGYGSQGHAQSQNLRDSGVKVVVADIPSSENWKKAEEAQFQPLTADEAAREADIIQILVPDEKQAALYRESIAPNLRPGKALVFSHGFNIHFKQIVPPPDVDVFMVAPKGPGHLVRRMYEEGAGVPSLVAVEQDYSGQALNLALAYAKGIGATRAGVIQTTFKEETETDLFGEQAVLCGGITELIRAGFDTLVDAGYQPEIAYFECLHEMKLIVDLIYEGGISTMRYSISDTAEYGDLTRGKRIITEATREEMKKILKEIQDGVFAREWLLENQVGRPVYNALRRKEQNHLIETVGARLRGMMPWLKKKVI	332	pHHF2	tgtggagtgtttgcttggattctttagtaaaaggggaagaacagttggaagggccaaagtggaagtcacaaaacagtggtcctatataaaagaacaagaaaaagattatttatatacaactgcggtcacaagaagcaacgcgagagagcacaacacgctgttatcacgcaaactatgttttgacaccgagccatagccgtgattgtgcgtcacattgggcgataatgaacgctaaatgaccaactcccatccgtaggagccccttagggcgtgccaatagtttcacgcgcttaatgcgaagtgctcggaacggacaactgtggtcgtttggcaccgggaaagtggtactagaccgagagtttcgcatttgtatggcaggacgttctgggagcttcgcgt…	676	pHHF1	tcttggggccttaccaccagtggactttcttgctgtttgctttgttctggccattgtttgcgtttatatatttatgttagatgtttttcttattaactagaaagaaagaatataaaaggttgaggaaagagatgtatcccgaagaatacacagtcttttatatatgtatttcaacaaggagccgtggagggtactaaaaagaaaaatcgcccgggcatttcgttatcttccacgctaaaagtcaaggagagatattacggccaggatcgcaaaggtgcagagcaaggaaatgtgagaaattgtgagaacgataatgtatgggacaatgcgaaaatgtgagaacgagagcaaaaatcttttttgtatctccccgccgaatttggaaaccgcgttctgaaa…	700	pRNR2	agtcgaacaagaagcaggcaaagtttagagcactgcccctccgcactcaaaaaagaaaaaactaggaggaaaataaaattctcaaccacacaaacacataaacacatacaaatacaaatacaagcttatttacttgacatcgcgcgatcttccactattcagcgccgtccgccctctctcgtgttttttgtttacgcgacaactatgcgaaatccggagcaacgggcaaccgtttggggaaagaccacacccacgcgcgatcgccatggcaacgaggtcgcacacgccccacacccagacctccctgcgagcgggcatgggtacaatgtccccgttgccacagacaccacttcgtagcacagcgcagagcgtagcgtgttgttgctgctgacaaaagaa…	700	tENO2	agtgcttttaactaagaattattagtcttttctgcttattttttcatcatagtttagaacactttatattaacgaatagtttatgaatctatttaggtttaaaaattgatacagttttataagttactttttcaaagactcgtgctgtctattgcataatgcactggaaggggaaaaaaaaggtgcacacgcgtggctttttcttgaatttgcagtttgaaaaat	225
KARI	A0A2X1CZM5	Brevundimonas vesicularis	MAITIYTNEDIKPGAIAGQRIAIIGYGSQGRAHAQNLKDSGHDVVAGVRHGGTGWKHATADGVPTAEPAEAVKGADIIAILTPDMVQGDVYRDIIEPNAKEGSALLFAHGFSIIYERITPRPDMDVILVAPKGPGDLVRREFQRGRGVPSLFAIEKDVTGKARDRAMGYAKGNGGATGGLLETTFREETETDLFGEQAVLCGGAKELVMQGFNTLVEAGYQPEIAYFECLHELKLIVDLFYEGGISKMHHFISETAKYGAVASGPRVVTEETKARMKTILEEIQDGTFARNWIAENEAGKPQYEAWLKADRESQIEQVGARLRERMAWLNTPKAEAA	337	pHHF2	tgtggagtgtttgcttggattctttagtaaaaggggaagaacagttggaagggccaaagtggaagtcacaaaacagtggtcctatataaaagaacaagaaaaagattatttatatacaactgcggtcacaagaagcaacgcgagagagcacaacacgctgttatcacgcaaactatgttttgacaccgagccatagccgtgattgtgcgtcacattgggcgataatgaacgctaaatgaccaactcccatccgtaggagccccttagggcgtgccaatagtttcacgcgcttaatgcgaagtgctcggaacggacaactgtggtcgtttggcaccgggaaagtggtactagaccgagagtttcgcatttgtatggcaggacgttctgggagcttcgcgt…	676	pHHF1	tcttggggccttaccaccagtggactttcttgctgtttgctttgttctggccattgtttgcgtttatatatttatgttagatgtttttcttattaactagaaagaaagaatataaaaggttgaggaaagagatgtatcccgaagaatacacagtcttttatatatgtatttcaacaaggagccgtggagggtactaaaaagaaaaatcgcccgggcatttcgttatcttccacgctaaaagtcaaggagagatattacggccaggatcgcaaaggtgcagagcaaggaaatgtgagaaattgtgagaacgataatgtatgggacaatgcgaaaatgtgagaacgagagcaaaaatcttttttgtatctccccgccgaatttggaaaccgcgttctgaaa…	700	pRNR2	agtcgaacaagaagcaggcaaagtttagagcactgcccctccgcactcaaaaaagaaaaaactaggaggaaaataaaattctcaaccacacaaacacataaacacatacaaatacaaatacaagcttatttacttgacatcgcgcgatcttccactattcagcgccgtccgccctctctcgtgttttttgtttacgcgacaactatgcgaaatccggagcaacgggcaaccgtttggggaaagaccacacccacgcgcgatcgccatggcaacgaggtcgcacacgccccacacccagacctccctgcgagcgggcatgggtacaatgtccccgttgccacagacaccacttcgtagcacagcgcagagcgtagcgtgttgttgctgctgacaaaagaa…	700	tENO2	agtgcttttaactaagaattattagtcttttctgcttattttttcatcatagtttagaacactttatattaacgaatagtttatgaatctatttaggtttaaaaattgatacagttttataagttactttttcaaagactcgtgctgtctattgcataatgcactggaaggggaaaaaaaaggtgcacacgcgtggctttttcttgaatttgcagtttgaaaaat	225
KARI	A0A1M4WWZ3	Lactonifactor longoviformis DSM 17459	MAAKIYYQEDCNLSLLEGKTIAIIGYGSQGHAHALNAKESGCNVIIGLYEGSRSWAKAEAQGFEVYTAAEAAKKADIIMVLINDEKQAAMYKESIEPNLEEGNMLMFAHGFAIHFGQIRPPKNVDVTMIAPKGPGHTVRSQYQEGKGVPCLIAVHQDYTGKAHDKALAYALAIGGARAGVLQTTFREETETDLFGEQAVLCGGVTALMKAGFETLVEAGYEPESAYFECIHEMKLIVDLIFESGFKGMRYSISNTAEYGDYITGPKIVTDETKKAMKQILKDIQDGVFARNWLVENQVGCPSFNAMRRKEGNHQLEKVGEELRKLYSWNDGNKLIDN	337	pHHF2	tgtggagtgtttgcttggattctttagtaaaaggggaagaacagttggaagggccaaagtggaagtcacaaaacagtggtcctatataaaagaacaagaaaaagattatttatatacaactgcggtcacaagaagcaacgcgagagagcacaacacgctgttatcacgcaaactatgttttgacaccgagccatagccgtgattgtgcgtcacattgggcgataatgaacgctaaatgaccaactcccatccgtaggagccccttagggcgtgccaatagtttcacgcgcttaatgcgaagtgctcggaacggacaactgtggtcgtttggcaccgggaaagtggtactagaccgagagtttcgcatttgtatggcaggacgttctgggagcttcgcgt…	676	pHHF1	tcttggggccttaccaccagtggactttcttgctgtttgctttgttctggccattgtttgcgtttatatatttatgttagatgtttttcttattaactagaaagaaagaatataaaaggttgaggaaagagatgtatcccgaagaatacacagtcttttatatatgtatttcaacaaggagccgtggagggtactaaaaagaaaaatcgcccgggcatttcgttatcttccacgctaaaagtcaaggagagatattacggccaggatcgcaaaggtgcagagcaaggaaatgtgagaaattgtgagaacgataatgtatgggacaatgcgaaaatgtgagaacgagagcaaaaatcttttttgtatctccccgccgaatttggaaaccgcgttctgaaa…	700	pRNR2	agtcgaacaagaagcaggcaaagtttagagcactgcccctccgcactcaaaaaagaaaaaactaggaggaaaataaaattctcaaccacacaaacacataaacacatacaaatacaaatacaagcttatttacttgacatcgcgcgatcttccactattcagcgccgtccgccctctctcgtgttttttgtttacgcgacaactatgcgaaatccggagcaacgggcaaccgtttggggaaagaccacacccacgcgcgatcgccatggcaacgaggtcgcacacgccccacacccagacctccctgcgagcgggcatgggtacaatgtccccgttgccacagacaccacttcgtagcacagcgcagagcgtagcgtgttgttgctgctgacaaaagaa…	700	tENO2	agtgcttttaactaagaattattagtcttttctgcttattttttcatcatagtttagaacactttatattaacgaatagtttatgaatctatttaggtttaaaaattgatacagttttataagttactttttcaaagactcgtgctgtctattgcataatgcactggaaggggaaaaaaaaggtgcacacgcgtggctttttcttgaatttgcagtttgaaaaat	225
KARI	A0A1H3VTH5	Lachnospiraceae bacterium NK3A20	MAEAKLFHEEDCNLSLLEGKKIAIIGYGSQGHAHALNLKDSGCDVRIGLYEGSHSKAKAEAQGLTVMTNEEAAKWADIIMILINDEKQADMYAKDIAPNLKAGDMLMFAHGFNINYKLIVPPKDVDVTMIAPKAPGHTVRSEYEAGKGTPCLVAVEQDATGHALDMALAYGAGIGGARAGILETTFKTETETDLFGEQAVLCGGVCKLMQTGFEVLCEAGYDPRNAYFECIHEMKLIVDLIYQSGFAGMRYSISNTAEFGDYVTGPKIITDETKQAMKKVLSDIQDGTFASMFIQDMKAGGIQFQAMKKKAAAHPSEAVGAEIRKLYSWNDESDKLINN	339	pHHF2	tgtggagtgtttgcttggattctttagtaaaaggggaagaacagttggaagggccaaagtggaagtcacaaaacagtggtcctatataaaagaacaagaaaaagattatttatatacaactgcggtcacaagaagcaacgcgagagagcacaacacgctgttatcacgcaaactatgttttgacaccgagccatagccgtgattgtgcgtcacattgggcgataatgaacgctaaatgaccaactcccatccgtaggagccccttagggcgtgccaatagtttcacgcgcttaatgcgaagtgctcggaacggacaactgtggtcgtttggcaccgggaaagtggtactagaccgagagtttcgcatttgtatggcaggacgttctgggagcttcgcgt…	676	pHHF1	tcttggggccttaccaccagtggactttcttgctgtttgctttgttctggccattgtttgcgtttatatatttatgttagatgtttttcttattaactagaaagaaagaatataaaaggttgaggaaagagatgtatcccgaagaatacacagtcttttatatatgtatttcaacaaggagccgtggagggtactaaaaagaaaaatcgcccgggcatttcgttatcttccacgctaaaagtcaaggagagatattacggccaggatcgcaaaggtgcagagcaaggaaatgtgagaaattgtgagaacgataatgtatgggacaatgcgaaaatgtgagaacgagagcaaaaatcttttttgtatctccccgccgaatttggaaaccgcgttctgaaa…	700	pRNR2	agtcgaacaagaagcaggcaaagtttagagcactgcccctccgcactcaaaaaagaaaaaactaggaggaaaataaaattctcaaccacacaaacacataaacacatacaaatacaaatacaagcttatttacttgacatcgcgcgatcttccactattcagcgccgtccgccctctctcgtgttttttgtttacgcgacaactatgcgaaatccggagcaacgggcaaccgtttggggaaagaccacacccacgcgcgatcgccatggcaacgaggtcgcacacgccccacacccagacctccctgcgagcgggcatgggtacaatgtccccgttgccacagacaccacttcgtagcacagcgcagagcgtagcgtgttgttgctgctgacaaaagaa…	700	tENO2	agtgcttttaactaagaattattagtcttttctgcttattttttcatcatagtttagaacactttatattaacgaatagtttatgaatctatttaggtttaaaaattgatacagttttataagttactttttcaaagactcgtgctgtctattgcataatgcactggaaggggaaaaaaaaggtgcacacgcgtggctttttcttgaatttgcagtttgaaaaat	225
KARI	A0A1I6KRG0	[Clostridium] populeti	MAKIFYQEDCNLSLLEGKTVAVIGYGSQGHAHALNMKESGVNVIIGLYEGSKSWKKAEEQGLTVYTAAEAAKLADVIMILINDEKQAKLYKESIEPNLEAGNTLMFAHGFAIHFGQIIPPADVNVIMIAPKGPGHTVRGQYQEGKGVPCLIAVHQDATGNAHDLGLAYALAIGGARAGVLETTFREETETDLFGEQAVLCGGVSALMKCGFEVLVEAGYEPESAYFECIHEMKLIVDLINQSGFAGMRYSISNTAEYGDYITGPKIITEDTKNAMRQVLKDIQTGVFARNWLLENQIGCTNFNATRRIEAEHPVEKVGAELRKLMSWNDENKLINN	336	pHHF2	tgtggagtgtttgcttggattctttagtaaaaggggaagaacagttggaagggccaaagtggaagtcacaaaacagtggtcctatataaaagaacaagaaaaagattatttatatacaactgcggtcacaagaagcaacgcgagagagcacaacacgctgttatcacgcaaactatgttttgacaccgagccatagccgtgattgtgcgtcacattgggcgataatgaacgctaaatgaccaactcccatccgtaggagccccttagggcgtgccaatagtttcacgcgcttaatgcgaagtgctcggaacggacaactgtggtcgtttggcaccgggaaagtggtactagaccgagagtttcgcatttgtatggcaggacgttctgggagcttcgcgt…	676	pHHF1	tcttggggccttaccaccagtggactttcttgctgtttgctttgttctggccattgtttgcgtttatatatttatgttagatgtttttcttattaactagaaagaaagaatataaaaggttgaggaaagagatgtatcccgaagaatacacagtcttttatatatgtatttcaacaaggagccgtggagggtactaaaaagaaaaatcgcccgggcatttcgttatcttccacgctaaaagtcaaggagagatattacggccaggatcgcaaaggtgcagagcaaggaaatgtgagaaattgtgagaacgataatgtatgggacaatgcgaaaatgtgagaacgagagcaaaaatcttttttgtatctccccgccgaatttggaaaccgcgttctgaaa…	700	pRNR2	agtcgaacaagaagcaggcaaagtttagagcactgcccctccgcactcaaaaaagaaaaaactaggaggaaaataaaattctcaaccacacaaacacataaacacatacaaatacaaatacaagcttatttacttgacatcgcgcgatcttccactattcagcgccgtccgccctctctcgtgttttttgtttacgcgacaactatgcgaaatccggagcaacgggcaaccgtttggggaaagaccacacccacgcgcgatcgccatggcaacgaggtcgcacacgccccacacccagacctccctgcgagcgggcatgggtacaatgtccccgttgccacagacaccacttcgtagcacagcgcagagcgtagcgtgttgttgctgctgacaaaagaa…	700	tENO2	agtgcttttaactaagaattattagtcttttctgcttattttttcatcatagtttagaacactttatattaacgaatagtttatgaatctatttaggtttaaaaattgatacagttttataagttactttttcaaagactcgtgctgtctattgcataatgcactggaaggggaaaaaaaaggtgcacacgcgtggctttttcttgaatttgcagtttgaaaaat	225
KARI	A0A293NMQ1	Porticoccaceae bacterium	MKIYYDKHCDLSIIKNMRVAIIGYGSQGNAHANNLRDSGVDVMVGLRTDSNSVAKAESMGLKVLNVADSVSQADLVMVLTPDEFQSTLYREEVEPNLRPGATLAFAHGFAIHYNXVVPRADLDVIMIAPKAPGHTVRNEFLNGGGVPDLIAVHQDASGNASDVALSYASGIGGGRTGIIETTFKDETETDLFGEQAVLCGGAVELVKAGFDTLTEAGYAPEMAYFECLHELKLIVDLMYEGGIGNMNYSISNNAEYGEYVTGPEIINEQSRSAMRRALKRIQNGEYAKMFISEGSANYPSMTAYRRTNASHPIEKVGAELRAMMPWITSNALVDKDKN	338	pHHF2	tgtggagtgtttgcttggattctttagtaaaaggggaagaacagttggaagggccaaagtggaagtcacaaaacagtggtcctatataaaagaacaagaaaaagattatttatatacaactgcggtcacaagaagcaacgcgagagagcacaacacgctgttatcacgcaaactatgttttgacaccgagccatagccgtgattgtgcgtcacattgggcgataatgaacgctaaatgaccaactcccatccgtaggagccccttagggcgtgccaatagtttcacgcgcttaatgcgaagtgctcggaacggacaactgtggtcgtttggcaccgggaaagtggtactagaccgagagtttcgcatttgtatggcaggacgttctgggagcttcgcgt…	676	pHHF1	tcttggggccttaccaccagtggactttcttgctgtttgctttgttctggccattgtttgcgtttatatatttatgttagatgtttttcttattaactagaaagaaagaatataaaaggttgaggaaagagatgtatcccgaagaatacacagtcttttatatatgtatttcaacaaggagccgtggagggtactaaaaagaaaaatcgcccgggcatttcgttatcttccacgctaaaagtcaaggagagatattacggccaggatcgcaaaggtgcagagcaaggaaatgtgagaaattgtgagaacgataatgtatgggacaatgcgaaaatgtgagaacgagagcaaaaatcttttttgtatctccccgccgaatttggaaaccgcgttctgaaa…	700	pRNR2	agtcgaacaagaagcaggcaaagtttagagcactgcccctccgcactcaaaaaagaaaaaactaggaggaaaataaaattctcaaccacacaaacacataaacacatacaaatacaaatacaagcttatttacttgacatcgcgcgatcttccactattcagcgccgtccgccctctctcgtgttttttgtttacgcgacaactatgcgaaatccggagcaacgggcaaccgtttggggaaagaccacacccacgcgcgatcgccatggcaacgaggtcgcacacgccccacacccagacctccctgcgagcgggcatgggtacaatgtccccgttgccacagacaccacttcgtagcacagcgcagagcgtagcgtgttgttgctgctgacaaaagaa…	700	tENO2	agtgcttttaactaagaattattagtcttttctgcttattttttcatcatagtttagaacactttatattaacgaatagtttatgaatctatttaggtttaaaaattgatacagttttataagttactttttcaaagactcgtgctgtctattgcataatgcactggaaggggaaaaaaaaggtgcacacgcgtggctttttcttgaatttgcagtttgaaaaat	225
KARI	A0A3N5F6V2	Burkholderiales bacterium	MKVYYDKDCDLKLIKGKKVAIIGYGSQGHAHAQNLNDSGCKVVVGVRKGGPSWDKVKKAGLKAQEIGDAVKGADFVMMLMPDEHIAATYKSDIEPNIKQGATLAFAHGFNVHYGQVMPREDLDVVMVAPKAPGHTVRSTYAQGGGVPMLVALHADKSGSARDLALSYACAIGGGRAGIIETNFREETETDLFGEQTVLCGGTVELIKASFETLVEAGYAPEMAYFECLHELKLIVDLIYEGGIANMNYSISNNAEFGEYETGPRLITAETKKEMKRVLDDIQSGDYAKRFILENRAGAPTLLSKRRIMAEHPIEVVGEQLRAMMPWIKANKLVDRSRN	338	pHHF2	tgtggagtgtttgcttggattctttagtaaaaggggaagaacagttggaagggccaaagtggaagtcacaaaacagtggtcctatataaaagaacaagaaaaagattatttatatacaactgcggtcacaagaagcaacgcgagagagcacaacacgctgttatcacgcaaactatgttttgacaccgagccatagccgtgattgtgcgtcacattgggcgataatgaacgctaaatgaccaactcccatccgtaggagccccttagggcgtgccaatagtttcacgcgcttaatgcgaagtgctcggaacggacaactgtggtcgtttggcaccgggaaagtggtactagaccgagagtttcgcatttgtatggcaggacgttctgggagcttcgcgt…	676	pHHF1	tcttggggccttaccaccagtggactttcttgctgtttgctttgttctggccattgtttgcgtttatatatttatgttagatgtttttcttattaactagaaagaaagaatataaaaggttgaggaaagagatgtatcccgaagaatacacagtcttttatatatgtatttcaacaaggagccgtggagggtactaaaaagaaaaatcgcccgggcatttcgttatcttccacgctaaaagtcaaggagagatattacggccaggatcgcaaaggtgcagagcaaggaaatgtgagaaattgtgagaacgataatgtatgggacaatgcgaaaatgtgagaacgagagcaaaaatcttttttgtatctccccgccgaatttggaaaccgcgttctgaaa…	700	pRNR2	agtcgaacaagaagcaggcaaagtttagagcactgcccctccgcactcaaaaaagaaaaaactaggaggaaaataaaattctcaaccacacaaacacataaacacatacaaatacaaatacaagcttatttacttgacatcgcgcgatcttccactattcagcgccgtccgccctctctcgtgttttttgtttacgcgacaactatgcgaaatccggagcaacgggcaaccgtttggggaaagaccacacccacgcgcgatcgccatggcaacgaggtcgcacacgccccacacccagacctccctgcgagcgggcatgggtacaatgtccccgttgccacagacaccacttcgtagcacagcgcagagcgtagcgtgttgttgctgctgacaaaagaa…	700	tENO2	agtgcttttaactaagaattattagtcttttctgcttattttttcatcatagtttagaacactttatattaacgaatagtttatgaatctatttaggtttaaaaattgatacagttttataagttactttttcaaagactcgtgctgtctattgcataatgcactggaaggggaaaaaaaaggtgcacacgcgtggctttttcttgaatttgcagtttgaaaaat	225
KARI	A0A2T6F2S0	Glaciimonas sp. PCH181	MNVFYDKDADLSLVTNKKVTIIGYGSQGHAHALNLSESGVKVTVGLRKGGASWHKAENAGLAVKSVADAVKDADIVMLLLPDENIADVYKNEVHDHIKAGAAIGFAHGFNIHYGQVVPRADLDVIMIAPKAPGHTVRSTYKEGGGVPHLIAVAQDKSGIARDIALAYAVANGGGRAGIIETDFREETETDLFGEQAVLCGGAVELIKCGFETLVEAGYAPEMAYFECLHELKLIVDLIYEGGIANMNYSISNNAEYGEYVSGPRVVTSATKIAMKEILKDIQTGEYAKSFLLENRAGAATLLSRRRLTTEHQIEQVGEKLRAMMPWIAQNQLVDRSKN	338	pHHF2	tgtggagtgtttgcttggattctttagtaaaaggggaagaacagttggaagggccaaagtggaagtcacaaaacagtggtcctatataaaagaacaagaaaaagattatttatatacaactgcggtcacaagaagcaacgcgagagagcacaacacgctgttatcacgcaaactatgttttgacaccgagccatagccgtgattgtgcgtcacattgggcgataatgaacgctaaatgaccaactcccatccgtaggagccccttagggcgtgccaatagtttcacgcgcttaatgcgaagtgctcggaacggacaactgtggtcgtttggcaccgggaaagtggtactagaccgagagtttcgcatttgtatggcaggacgttctgggagcttcgcgt…	676	pHHF1	tcttggggccttaccaccagtggactttcttgctgtttgctttgttctggccattgtttgcgtttatatatttatgttagatgtttttcttattaactagaaagaaagaatataaaaggttgaggaaagagatgtatcccgaagaatacacagtcttttatatatgtatttcaacaaggagccgtggagggtactaaaaagaaaaatcgcccgggcatttcgttatcttccacgctaaaagtcaaggagagatattacggccaggatcgcaaaggtgcagagcaaggaaatgtgagaaattgtgagaacgataatgtatgggacaatgcgaaaatgtgagaacgagagcaaaaatcttttttgtatctccccgccgaatttggaaaccgcgttctgaaa…	700	pRNR2	agtcgaacaagaagcaggcaaagtttagagcactgcccctccgcactcaaaaaagaaaaaactaggaggaaaataaaattctcaaccacacaaacacataaacacatacaaatacaaatacaagcttatttacttgacatcgcgcgatcttccactattcagcgccgtccgccctctctcgtgttttttgtttacgcgacaactatgcgaaatccggagcaacgggcaaccgtttggggaaagaccacacccacgcgcgatcgccatggcaacgaggtcgcacacgccccacacccagacctccctgcgagcgggcatgggtacaatgtccccgttgccacagacaccacttcgtagcacagcgcagagcgtagcgtgttgttgctgctgacaaaagaa…	700	tENO2	agtgcttttaactaagaattattagtcttttctgcttattttttcatcatagtttagaacactttatattaacgaatagtttatgaatctatttaggtttaaaaattgatacagttttataagttactttttcaaagactcgtgctgtctattgcataatgcactggaaggggaaaaaaaaggtgcacacgcgtggctttttcttgaatttgcagtttgaaaaat	225
KARI	A0A100YUM4	Olsenella scatoligenes	MAVTIYYEKDCDPSIIQGKKVAIIGYGSQGHAHALNLMDSGVDVRVGLREGSKSAEKAREHGLKVTDMATAAKEADVVMILTPDETQPAVYKEFIEPNLEPGNTLAFAHGFNIHYGYIKAPEGVNVIMVAPKGPGHIVRRQYTEGSGVPDLVCVETDATGDAWPLAMSYAWALGGARSGLIKATFAEETEEDLFGEQAVLCGGLVELVKAGFETLTEAGYPEELAYFECYHEMKMIVDLMYEKGIHFMNYSISNTAEYGEYYAGPLVINDKSREAMKYILKRIQDGSFAQEFVDDCNNGHKKLLEEREKINTHPIETTGERVRSMFSWLSKDED	334	pHHF2	tgtggagtgtttgcttggattctttagtaaaaggggaagaacagttggaagggccaaagtggaagtcacaaaacagtggtcctatataaaagaacaagaaaaagattatttatatacaactgcggtcacaagaagcaacgcgagagagcacaacacgctgttatcacgcaaactatgttttgacaccgagccatagccgtgattgtgcgtcacattgggcgataatgaacgctaaatgaccaactcccatccgtaggagccccttagggcgtgccaatagtttcacgcgcttaatgcgaagtgctcggaacggacaactgtggtcgtttggcaccgggaaagtggtactagaccgagagtttcgcatttgtatggcaggacgttctgggagcttcgcgt…	676	pHHF1	tcttggggccttaccaccagtggactttcttgctgtttgctttgttctggccattgtttgcgtttatatatttatgttagatgtttttcttattaactagaaagaaagaatataaaaggttgaggaaagagatgtatcccgaagaatacacagtcttttatatatgtatttcaacaaggagccgtggagggtactaaaaagaaaaatcgcccgggcatttcgttatcttccacgctaaaagtcaaggagagatattacggccaggatcgcaaaggtgcagagcaaggaaatgtgagaaattgtgagaacgataatgtatgggacaatgcgaaaatgtgagaacgagagcaaaaatcttttttgtatctccccgccgaatttggaaaccgcgttctgaaa…	700	pRNR2	agtcgaacaagaagcaggcaaagtttagagcactgcccctccgcactcaaaaaagaaaaaactaggaggaaaataaaattctcaaccacacaaacacataaacacatacaaatacaaatacaagcttatttacttgacatcgcgcgatcttccactattcagcgccgtccgccctctctcgtgttttttgtttacgcgacaactatgcgaaatccggagcaacgggcaaccgtttggggaaagaccacacccacgcgcgatcgccatggcaacgaggtcgcacacgccccacacccagacctccctgcgagcgggcatgggtacaatgtccccgttgccacagacaccacttcgtagcacagcgcagagcgtagcgtgttgttgctgctgacaaaagaa…	700	tENO2	agtgcttttaactaagaattattagtcttttctgcttattttttcatcatagtttagaacactttatattaacgaatagtttatgaatctatttaggtttaaaaattgatacagttttataagttactttttcaaagactcgtgctgtctattgcataatgcactggaaggggaaaaaaaaggtgcacacgcgtggctttttcttgaatttgcagtttgaaaaat	225
KARI	A0A133ZDY6	Coriobacteriales bacterium DNF00809	MAVTIYYEKDCNPQLIKQKKVAIIGYGSQGHAHALNLHDSGVDVRVGLYEGSKSADVARKAGLKVLSVDDACKEADFIMVLIPDELQPDVYEKHIAPYLQEGDTLAFAHGFNIHYGYIKAPEGVNVIMIAPKGPGHIVRRQFVEGSGVPDLACVEQDATGDAFDLALSYACALGAGRAGIIKATFAQETEEDLFGEQAVLCGGLVELIKAGFETLTEAGYPPELAYFECYHEMKMIVDLMYESGIHFMNSSISNTAEFGEYYAGPKVINEQSRAAMKEILRRIQNGEFAADFVADCKNGHKQLLEQREAINTHLIETTGANIRSMFTWLKK	331	pHHF2	tgtggagtgtttgcttggattctttagtaaaaggggaagaacagttggaagggccaaagtggaagtcacaaaacagtggtcctatataaaagaacaagaaaaagattatttatatacaactgcggtcacaagaagcaacgcgagagagcacaacacgctgttatcacgcaaactatgttttgacaccgagccatagccgtgattgtgcgtcacattgggcgataatgaacgctaaatgaccaactcccatccgtaggagccccttagggcgtgccaatagtttcacgcgcttaatgcgaagtgctcggaacggacaactgtggtcgtttggcaccgggaaagtggtactagaccgagagtttcgcatttgtatggcaggacgttctgggagcttcgcgt…	676	pHHF1	tcttggggccttaccaccagtggactttcttgctgtttgctttgttctggccattgtttgcgtttatatatttatgttagatgtttttcttattaactagaaagaaagaatataaaaggttgaggaaagagatgtatcccgaagaatacacagtcttttatatatgtatttcaacaaggagccgtggagggtactaaaaagaaaaatcgcccgggcatttcgttatcttccacgctaaaagtcaaggagagatattacggccaggatcgcaaaggtgcagagcaaggaaatgtgagaaattgtgagaacgataatgtatgggacaatgcgaaaatgtgagaacgagagcaaaaatcttttttgtatctccccgccgaatttggaaaccgcgttctgaaa…	700	pRNR2	agtcgaacaagaagcaggcaaagtttagagcactgcccctccgcactcaaaaaagaaaaaactaggaggaaaataaaattctcaaccacacaaacacataaacacatacaaatacaaatacaagcttatttacttgacatcgcgcgatcttccactattcagcgccgtccgccctctctcgtgttttttgtttacgcgacaactatgcgaaatccggagcaacgggcaaccgtttggggaaagaccacacccacgcgcgatcgccatggcaacgaggtcgcacacgccccacacccagacctccctgcgagcgggcatgggtacaatgtccccgttgccacagacaccacttcgtagcacagcgcagagcgtagcgtgttgttgctgctgacaaaagaa…	700	tENO2	agtgcttttaactaagaattattagtcttttctgcttattttttcatcatagtttagaacactttatattaacgaatagtttatgaatctatttaggtttaaaaattgatacagttttataagttactttttcaaagactcgtgctgtctattgcataatgcactggaaggggaaaaaaaaggtgcacacgcgtggctttttcttgaatttgcagtttgaaaaat	225
KARI	Q888N4	Pseudomonas syringae pv. tomato (strain ATCC BAA-871)	MKVFYDKDCDLSIIQGKKVAIIGYGSQGHAQACNLKDSGVDVTVGLRKGSATVAKAEAHGLKVTDVASAVAAADLVMILTPDEFQSQLYKNEVEPNLKKGATLAFSHGFAIHYNQVVPRADLDVIMIAPKAPGHTVRTEFVKGGGIPDLIAVYQDASGNAKNVALSYASGVGGGRTGIIETTFKDETETDLFGEQAVLCGGTVELVKAGFETLVEAGYAPEMAYFECLHELKLIVDLMYEGGIANMNYSISNNAEYGEYVTGPEVINAESRQAMRNALKRIQDGEYAKMFITEGATGYPSMTAKRRNNAEHGIEVIGEKLRSMMPWIAANKIVDKDKN	338	pHHF2	tgtggagtgtttgcttggattctttagtaaaaggggaagaacagttggaagggccaaagtggaagtcacaaaacagtggtcctatataaaagaacaagaaaaagattatttatatacaactgcggtcacaagaagcaacgcgagagagcacaacacgctgttatcacgcaaactatgttttgacaccgagccatagccgtgattgtgcgtcacattgggcgataatgaacgctaaatgaccaactcccatccgtaggagccccttagggcgtgccaatagtttcacgcgcttaatgcgaagtgctcggaacggacaactgtggtcgtttggcaccgggaaagtggtactagaccgagagtttcgcatttgtatggcaggacgttctgggagcttcgcgt…	676	pHHF1	tcttggggccttaccaccagtggactttcttgctgtttgctttgttctggccattgtttgcgtttatatatttatgttagatgtttttcttattaactagaaagaaagaatataaaaggttgaggaaagagatgtatcccgaagaatacacagtcttttatatatgtatttcaacaaggagccgtggagggtactaaaaagaaaaatcgcccgggcatttcgttatcttccacgctaaaagtcaaggagagatattacggccaggatcgcaaaggtgcagagcaaggaaatgtgagaaattgtgagaacgataatgtatgggacaatgcgaaaatgtgagaacgagagcaaaaatcttttttgtatctccccgccgaatttggaaaccgcgttctgaaa…	700	pRNR2	agtcgaacaagaagcaggcaaagtttagagcactgcccctccgcactcaaaaaagaaaaaactaggaggaaaataaaattctcaaccacacaaacacataaacacatacaaatacaaatacaagcttatttacttgacatcgcgcgatcttccactattcagcgccgtccgccctctctcgtgttttttgtttacgcgacaactatgcgaaatccggagcaacgggcaaccgtttggggaaagaccacacccacgcgcgatcgccatggcaacgaggtcgcacacgccccacacccagacctccctgcgagcgggcatgggtacaatgtccccgttgccacagacaccacttcgtagcacagcgcagagcgtagcgtgttgttgctgctgacaaaagaa…	700	tENO2	agtgcttttaactaagaattattagtcttttctgcttattttttcatcatagtttagaacactttatattaacgaatagtttatgaatctatttaggtttaaaaattgatacagttttataagttactttttcaaagactcgtgctgtctattgcataatgcactggaaggggaaaaaaaaggtgcacacgcgtggctttttcttgaatttgcagtttgaaaaat	225
KARI	N2BA21	Eubacterium plexicaudatum ASF492	MANKIYYQEDCNLSLLEGKTIAIIGYGSQGHAHALNLKDSGCNVIIGLYEGSKSKAKAESQGLKVYNTAEAAKLADIIMILINDEKQADMYKNDIEPNLEAGNMLMFAHGFNINYGTIVPPKDVDVTMIAPKGPGHTVRSEYQEGKGVPCLVAVEQDATGKALDLALAYALGIGGARAGVLETTFRVETETDLFGEQAVLCGGVCALMQAGFETLCEAGYDPRNAYFECIHEMKLIVDLIYQSGFEGMRYSISNTAEYGDYITGPKIITEETKATMKKILADIQDGSFAKDFLVDMSPAGRQVHFKMMRKKAAEHPSEEVGKEVRKLYSWNDENSKLINN	340	pHHF2	tgtggagtgtttgcttggattctttagtaaaaggggaagaacagttggaagggccaaagtggaagtcacaaaacagtggtcctatataaaagaacaagaaaaagattatttatatacaactgcggtcacaagaagcaacgcgagagagcacaacacgctgttatcacgcaaactatgttttgacaccgagccatagccgtgattgtgcgtcacattgggcgataatgaacgctaaatgaccaactcccatccgtaggagccccttagggcgtgccaatagtttcacgcgcttaatgcgaagtgctcggaacggacaactgtggtcgtttggcaccgggaaagtggtactagaccgagagtttcgcatttgtatggcaggacgttctgggagcttcgcgt…	676	pHHF1	tcttggggccttaccaccagtggactttcttgctgtttgctttgttctggccattgtttgcgtttatatatttatgttagatgtttttcttattaactagaaagaaagaatataaaaggttgaggaaagagatgtatcccgaagaatacacagtcttttatatatgtatttcaacaaggagccgtggagggtactaaaaagaaaaatcgcccgggcatttcgttatcttccacgctaaaagtcaaggagagatattacggccaggatcgcaaaggtgcagagcaaggaaatgtgagaaattgtgagaacgataatgtatgggacaatgcgaaaatgtgagaacgagagcaaaaatcttttttgtatctccccgccgaatttggaaaccgcgttctgaaa…	700	pRNR2	agtcgaacaagaagcaggcaaagtttagagcactgcccctccgcactcaaaaaagaaaaaactaggaggaaaataaaattctcaaccacacaaacacataaacacatacaaatacaaatacaagcttatttacttgacatcgcgcgatcttccactattcagcgccgtccgccctctctcgtgttttttgtttacgcgacaactatgcgaaatccggagcaacgggcaaccgtttggggaaagaccacacccacgcgcgatcgccatggcaacgaggtcgcacacgccccacacccagacctccctgcgagcgggcatgggtacaatgtccccgttgccacagacaccacttcgtagcacagcgcagagcgtagcgtgttgttgctgctgacaaaagaa…	700	tENO2	agtgcttttaactaagaattattagtcttttctgcttattttttcatcatagtttagaacactttatattaacgaatagtttatgaatctatttaggtttaaaaattgatacagttttataagttactttttcaaagactcgtgctgtctattgcataatgcactggaaggggaaaaaaaaggtgcacacgcgtggctttttcttgaatttgcagtttgaaaaat	225
KARI	A0A380HSB6	Staphylococcus schleiferi	MAKVYYDNSVENDALQGKKIAIIGYGSQGHAHAQNLKDNGYDVVIGIRPGKSFDQAKEDGFDVFTVGEAVQQSDVVMVLLPDEIQGDVYKNEIEPHLEAGNALAFAHGFNIHFNVINPPSDVDVFLVAPKGPGHLVRRTFVEGSAVPALFAVHQDASGQARDLALSYAKGIGATRAGVLETSYKEETETDLFGEQAVLCGGVTRLIQSGFEVLVEAGYQPEIAYFEVLHEMKLIVDLMYEGGLENMRYSISNTAEFGDYVSGPRVITEDTKANMKAVLKDIQDGRFSQRFIDDNHNGFKDFKSMRQAQQDHQITQVGQSLREMMPFIKSKSIQK	334	pHHF2	tgtggagtgtttgcttggattctttagtaaaaggggaagaacagttggaagggccaaagtggaagtcacaaaacagtggtcctatataaaagaacaagaaaaagattatttatatacaactgcggtcacaagaagcaacgcgagagagcacaacacgctgttatcacgcaaactatgttttgacaccgagccatagccgtgattgtgcgtcacattgggcgataatgaacgctaaatgaccaactcccatccgtaggagccccttagggcgtgccaatagtttcacgcgcttaatgcgaagtgctcggaacggacaactgtggtcgtttggcaccgggaaagtggtactagaccgagagtttcgcatttgtatggcaggacgttctgggagcttcgcgt…	676	pHHF1	tcttggggccttaccaccagtggactttcttgctgtttgctttgttctggccattgtttgcgtttatatatttatgttagatgtttttcttattaactagaaagaaagaatataaaaggttgaggaaagagatgtatcccgaagaatacacagtcttttatatatgtatttcaacaaggagccgtggagggtactaaaaagaaaaatcgcccgggcatttcgttatcttccacgctaaaagtcaaggagagatattacggccaggatcgcaaaggtgcagagcaaggaaatgtgagaaattgtgagaacgataatgtatgggacaatgcgaaaatgtgagaacgagagcaaaaatcttttttgtatctccccgccgaatttggaaaccgcgttctgaaa…	700	pRNR2	agtcgaacaagaagcaggcaaagtttagagcactgcccctccgcactcaaaaaagaaaaaactaggaggaaaataaaattctcaaccacacaaacacataaacacatacaaatacaaatacaagcttatttacttgacatcgcgcgatcttccactattcagcgccgtccgccctctctcgtgttttttgtttacgcgacaactatgcgaaatccggagcaacgggcaaccgtttggggaaagaccacacccacgcgcgatcgccatggcaacgaggtcgcacacgccccacacccagacctccctgcgagcgggcatgggtacaatgtccccgttgccacagacaccacttcgtagcacagcgcagagcgtagcgtgttgttgctgctgacaaaagaa…	700	tENO2	agtgcttttaactaagaattattagtcttttctgcttattttttcatcatagtttagaacactttatattaacgaatagtttatgaatctatttaggtttaaaaattgatacagttttataagttactttttcaaagactcgtgctgtctattgcataatgcactggaaggggaaaaaaaaggtgcacacgcgtggctttttcttgaatttgcagtttgaaaaat	225
KARI	A0A3D1G243	Alphaproteobacteria bacterium	MRVYYDRDADVNLIKSKKVCIVGYGSQGHAHAANLKDSGVAEVAVALREGSSTRAKAAEAGFNVMSVSEAAEWADVLMMLTPDELQAEIYEDEIAGRMRPGSALAFAHGLNVHFDLIVPAKDVDVIMIAPKGPGHTVRGEYVKGGGVPCLLAIHQDASGNAHDIGLSYASAIGGGRSGVIETSFRQECETDLFGEQAVLCGGLCELIKAGFDTLVDAGYDPEMAYFECLHEVKLIVDLIYEGGIANMNYSISNTAEYGEYVSGPRVITDETRKAMREILDDIQAGRFTRDWMLENKARQSSFKAMRRQAAEHRIEAVGENLRGMMPWIGANRLVDKSKN	339	pHHF2	tgtggagtgtttgcttggattctttagtaaaaggggaagaacagttggaagggccaaagtggaagtcacaaaacagtggtcctatataaaagaacaagaaaaagattatttatatacaactgcggtcacaagaagcaacgcgagagagcacaacacgctgttatcacgcaaactatgttttgacaccgagccatagccgtgattgtgcgtcacattgggcgataatgaacgctaaatgaccaactcccatccgtaggagccccttagggcgtgccaatagtttcacgcgcttaatgcgaagtgctcggaacggacaactgtggtcgtttggcaccgggaaagtggtactagaccgagagtttcgcatttgtatggcaggacgttctgggagcttcgcgt…	676	pHHF1	tcttggggccttaccaccagtggactttcttgctgtttgctttgttctggccattgtttgcgtttatatatttatgttagatgtttttcttattaactagaaagaaagaatataaaaggttgaggaaagagatgtatcccgaagaatacacagtcttttatatatgtatttcaacaaggagccgtggagggtactaaaaagaaaaatcgcccgggcatttcgttatcttccacgctaaaagtcaaggagagatattacggccaggatcgcaaaggtgcagagcaaggaaatgtgagaaattgtgagaacgataatgtatgggacaatgcgaaaatgtgagaacgagagcaaaaatcttttttgtatctccccgccgaatttggaaaccgcgttctgaaa…	700	pRNR2	agtcgaacaagaagcaggcaaagtttagagcactgcccctccgcactcaaaaaagaaaaaactaggaggaaaataaaattctcaaccacacaaacacataaacacatacaaatacaaatacaagcttatttacttgacatcgcgcgatcttccactattcagcgccgtccgccctctctcgtgttttttgtttacgcgacaactatgcgaaatccggagcaacgggcaaccgtttggggaaagaccacacccacgcgcgatcgccatggcaacgaggtcgcacacgccccacacccagacctccctgcgagcgggcatgggtacaatgtccccgttgccacagacaccacttcgtagcacagcgcagagcgtagcgtgttgttgctgctgacaaaagaa…	700	tENO2	agtgcttttaactaagaattattagtcttttctgcttattttttcatcatagtttagaacactttatattaacgaatagtttatgaatctatttaggtttaaaaattgatacagttttataagttactttttcaaagactcgtgctgtctattgcataatgcactggaaggggaaaaaaaaggtgcacacgcgtggctttttcttgaatttgcagtttgaaaaat	225
KARI	A0A352KNS8	Gammaproteobacteria bacterium	MNIFYDKDADLSLIQGRRVAILGYGSQGHAHANNLKDSGVDVVVGLRSGSRSIEKAESAGLEVLPVGEAVASADLIMVLAPDEHQAKLYAEDIQPNIKQGAALAFAHGFNIHFQQIEPRADLDVIMIAPKGPGHLVRSTYTQGGGVPSLIAVYQDASGQARDIALSYASANGGGRAGVIETNFREETETDLFGEQAVLCGGATALVQAGFETLVEAGYAPEMAYFECLHELKLIVDLMYEGGIANMRYSISNTAEYGDFTRGPRVVNGETKEEMKRILAEIQSGQFAKEFILENQSGAASLKAMRRQGQAHPIEEVGDRLRDMMPWIKQNRLVDRSKN	338	pHHF2	tgtggagtgtttgcttggattctttagtaaaaggggaagaacagttggaagggccaaagtggaagtcacaaaacagtggtcctatataaaagaacaagaaaaagattatttatatacaactgcggtcacaagaagcaacgcgagagagcacaacacgctgttatcacgcaaactatgttttgacaccgagccatagccgtgattgtgcgtcacattgggcgataatgaacgctaaatgaccaactcccatccgtaggagccccttagggcgtgccaatagtttcacgcgcttaatgcgaagtgctcggaacggacaactgtggtcgtttggcaccgggaaagtggtactagaccgagagtttcgcatttgtatggcaggacgttctgggagcttcgcgt…	676	pHHF1	tcttggggccttaccaccagtggactttcttgctgtttgctttgttctggccattgtttgcgtttatatatttatgttagatgtttttcttattaactagaaagaaagaatataaaaggttgaggaaagagatgtatcccgaagaatacacagtcttttatatatgtatttcaacaaggagccgtggagggtactaaaaagaaaaatcgcccgggcatttcgttatcttccacgctaaaagtcaaggagagatattacggccaggatcgcaaaggtgcagagcaaggaaatgtgagaaattgtgagaacgataatgtatgggacaatgcgaaaatgtgagaacgagagcaaaaatcttttttgtatctccccgccgaatttggaaaccgcgttctgaaa…	700	pRNR2	agtcgaacaagaagcaggcaaagtttagagcactgcccctccgcactcaaaaaagaaaaaactaggaggaaaataaaattctcaaccacacaaacacataaacacatacaaatacaaatacaagcttatttacttgacatcgcgcgatcttccactattcagcgccgtccgccctctctcgtgttttttgtttacgcgacaactatgcgaaatccggagcaacgggcaaccgtttggggaaagaccacacccacgcgcgatcgccatggcaacgaggtcgcacacgccccacacccagacctccctgcgagcgggcatgggtacaatgtccccgttgccacagacaccacttcgtagcacagcgcagagcgtagcgtgttgttgctgctgacaaaagaa…	700	tENO2	agtgcttttaactaagaattattagtcttttctgcttattttttcatcatagtttagaacactttatattaacgaatagtttatgaatctatttaggtttaaaaattgatacagttttataagttactttttcaaagactcgtgctgtctattgcataatgcactggaaggggaaaaaaaaggtgcacacgcgtggctttttcttgaatttgcagtttgaaaaat	225
KARI	K9SZS8	Synechococcus sp. PCC 7502	MAQMYYDNDANLDFLKTKKIAIIGYGSQGHAHALNLKDSGLDVIVGLYKGSPSWDKAEKEGLTVKTVADASAEADFIMILLPDETQKSVYNHDIAPNLKEGDVLAFAHGFNIHFAQVVPPKFVDVVMVAPKGPGHLVRRVFTQGQGVPALFAVYQDASGEARGRAMAYARGVGGTRAGILETTFREETETDLFGEQVVLCGGLSALIKAGFETLVEAGYQPELAYFECLHEVKLIVDLVVEGGLANMRHSISNTAEYGDYTRGYRIITDETKAEMKKILSEIQSGQFAREFVLENLAGKPGFTAMRRREAEHQIESVGKELRAMFSWLKKI	331	pHHF2	tgtggagtgtttgcttggattctttagtaaaaggggaagaacagttggaagggccaaagtggaagtcacaaaacagtggtcctatataaaagaacaagaaaaagattatttatatacaactgcggtcacaagaagcaacgcgagagagcacaacacgctgttatcacgcaaactatgttttgacaccgagccatagccgtgattgtgcgtcacattgggcgataatgaacgctaaatgaccaactcccatccgtaggagccccttagggcgtgccaatagtttcacgcgcttaatgcgaagtgctcggaacggacaactgtggtcgtttggcaccgggaaagtggtactagaccgagagtttcgcatttgtatggcaggacgttctgggagcttcgcgt…	676	pHHF1	tcttggggccttaccaccagtggactttcttgctgtttgctttgttctggccattgtttgcgtttatatatttatgttagatgtttttcttattaactagaaagaaagaatataaaaggttgaggaaagagatgtatcccgaagaatacacagtcttttatatatgtatttcaacaaggagccgtggagggtactaaaaagaaaaatcgcccgggcatttcgttatcttccacgctaaaagtcaaggagagatattacggccaggatcgcaaaggtgcagagcaaggaaatgtgagaaattgtgagaacgataatgtatgggacaatgcgaaaatgtgagaacgagagcaaaaatcttttttgtatctccccgccgaatttggaaaccgcgttctgaaa…	700	pRNR2	agtcgaacaagaagcaggcaaagtttagagcactgcccctccgcactcaaaaaagaaaaaactaggaggaaaataaaattctcaaccacacaaacacataaacacatacaaatacaaatacaagcttatttacttgacatcgcgcgatcttccactattcagcgccgtccgccctctctcgtgttttttgtttacgcgacaactatgcgaaatccggagcaacgggcaaccgtttggggaaagaccacacccacgcgcgatcgccatggcaacgaggtcgcacacgccccacacccagacctccctgcgagcgggcatgggtacaatgtccccgttgccacagacaccacttcgtagcacagcgcagagcgtagcgtgttgttgctgctgacaaaagaa…	700	tENO2	agtgcttttaactaagaattattagtcttttctgcttattttttcatcatagtttagaacactttatattaacgaatagtttatgaatctatttaggtttaaaaattgatacagttttataagttactttttcaaagactcgtgctgtctattgcataatgcactggaaggggaaaaaaaaggtgcacacgcgtggctttttcttgaatttgcagtttgaaaaat	225
KARI	B1XL20	Synechococcus sp. (strain ATCC 27264)	MARMYYDADANLDLLNGKTVAIIGYGSQGHAHALNLKDSGINVVIGLYAGSKSTAKAEAEGLKVLPVAEAAKVADWIMILLPDDVQKSVYTKDILPNLQAGNVLSFAHGFNINFGQIVPPADVDVVMVAPKGPGHLVRRTYEQGQGVPALFAVYQDATGQARDLAMAYAKGIGGTRGGILETTFREETETDLFGEQAVLCGGLSALIKAGFETLVEAGYQPELAYFECLHEVKLIVDLVVEGGLAKMRDSISTTAEYGDYVSGPRVITAETKAAMKEILTEIQTGEFARNFILENQSGQAQFTAIRRREAEHPIEVVGKDLRAMFSWLKES	331	pHHF2	tgtggagtgtttgcttggattctttagtaaaaggggaagaacagttggaagggccaaagtggaagtcacaaaacagtggtcctatataaaagaacaagaaaaagattatttatatacaactgcggtcacaagaagcaacgcgagagagcacaacacgctgttatcacgcaaactatgttttgacaccgagccatagccgtgattgtgcgtcacattgggcgataatgaacgctaaatgaccaactcccatccgtaggagccccttagggcgtgccaatagtttcacgcgcttaatgcgaagtgctcggaacggacaactgtggtcgtttggcaccgggaaagtggtactagaccgagagtttcgcatttgtatggcaggacgttctgggagcttcgcgt…	676	pHHF1	tcttggggccttaccaccagtggactttcttgctgtttgctttgttctggccattgtttgcgtttatatatttatgttagatgtttttcttattaactagaaagaaagaatataaaaggttgaggaaagagatgtatcccgaagaatacacagtcttttatatatgtatttcaacaaggagccgtggagggtactaaaaagaaaaatcgcccgggcatttcgttatcttccacgctaaaagtcaaggagagatattacggccaggatcgcaaaggtgcagagcaaggaaatgtgagaaattgtgagaacgataatgtatgggacaatgcgaaaatgtgagaacgagagcaaaaatcttttttgtatctccccgccgaatttggaaaccgcgttctgaaa…	700	pRNR2	agtcgaacaagaagcaggcaaagtttagagcactgcccctccgcactcaaaaaagaaaaaactaggaggaaaataaaattctcaaccacacaaacacataaacacatacaaatacaaatacaagcttatttacttgacatcgcgcgatcttccactattcagcgccgtccgccctctctcgtgttttttgtttacgcgacaactatgcgaaatccggagcaacgggcaaccgtttggggaaagaccacacccacgcgcgatcgccatggcaacgaggtcgcacacgccccacacccagacctccctgcgagcgggcatgggtacaatgtccccgttgccacagacaccacttcgtagcacagcgcagagcgtagcgtgttgttgctgctgacaaaagaa…	700	tENO2	agtgcttttaactaagaattattagtcttttctgcttattttttcatcatagtttagaacactttatattaacgaatagtttatgaatctatttaggtttaaaaattgatacagttttataagttactttttcaaagactcgtgctgtctattgcataatgcactggaaggggaaaaaaaaggtgcacacgcgtggctttttcttgaatttgcagtttgaaaaat	225
KARI	B8HNI6	Cyanothece sp. (strain PCC 7425 / ATCC 29141)	MARLYYDADANLDLLSNKTVAIVGYGSQGHAHALNLRDSGVKVVVGLYPGSKSAESARLEGLTVTSVAEAAEVADLIMILLPDEVQKTVYQQEILPHLKPGKVIAFAHGFNIHFAQVVPPADVDVIMVAPKGPGHLVRRTYTQGEGVPCLFAVYQDASGQARDRAMAYAKGIGGTRAGILETTFREETETDLFGEQVVLCGGLTALIKSGFETLVAAGYQPELAYFECLHEVKLIVDLIVEGGLAKMRDSISNTAEYGDYTRGPRIITDETRREMEKILYEIQTGQFAREFVLENMSGKAGFTAMRRREAEHPIEEVGKDLRAMFSWLSKR	331	pHHF2	tgtggagtgtttgcttggattctttagtaaaaggggaagaacagttggaagggccaaagtggaagtcacaaaacagtggtcctatataaaagaacaagaaaaagattatttatatacaactgcggtcacaagaagcaacgcgagagagcacaacacgctgttatcacgcaaactatgttttgacaccgagccatagccgtgattgtgcgtcacattgggcgataatgaacgctaaatgaccaactcccatccgtaggagccccttagggcgtgccaatagtttcacgcgcttaatgcgaagtgctcggaacggacaactgtggtcgtttggcaccgggaaagtggtactagaccgagagtttcgcatttgtatggcaggacgttctgggagcttcgcgt…	676	pHHF1	tcttggggccttaccaccagtggactttcttgctgtttgctttgttctggccattgtttgcgtttatatatttatgttagatgtttttcttattaactagaaagaaagaatataaaaggttgaggaaagagatgtatcccgaagaatacacagtcttttatatatgtatttcaacaaggagccgtggagggtactaaaaagaaaaatcgcccgggcatttcgttatcttccacgctaaaagtcaaggagagatattacggccaggatcgcaaaggtgcagagcaaggaaatgtgagaaattgtgagaacgataatgtatgggacaatgcgaaaatgtgagaacgagagcaaaaatcttttttgtatctccccgccgaatttggaaaccgcgttctgaaa…	700	pRNR2	agtcgaacaagaagcaggcaaagtttagagcactgcccctccgcactcaaaaaagaaaaaactaggaggaaaataaaattctcaaccacacaaacacataaacacatacaaatacaaatacaagcttatttacttgacatcgcgcgatcttccactattcagcgccgtccgccctctctcgtgttttttgtttacgcgacaactatgcgaaatccggagcaacgggcaaccgtttggggaaagaccacacccacgcgcgatcgccatggcaacgaggtcgcacacgccccacacccagacctccctgcgagcgggcatgggtacaatgtccccgttgccacagacaccacttcgtagcacagcgcagagcgtagcgtgttgttgctgctgacaaaagaa…	700	tENO2	agtgcttttaactaagaattattagtcttttctgcttattttttcatcatagtttagaacactttatattaacgaatagtttatgaatctatttaggtttaaaaattgatacagttttataagttactttttcaaagactcgtgctgtctattgcataatgcactggaaggggaaaaaaaaggtgcacacgcgtggctttttcttgaatttgcagtttgaaaaat	225
KARI	A0A1L7D3Y3	Corynebacterium phocae	MAIETFYDADADLSLIQDRKVAIIGYGSQGHAHAQNLRDSGVEVCIGLREGSKSAQKAEEAGFQVKTNAEAAKWADLIMLLAPDTSQAQIFTADIEPNLESGNALFFGHGLNIHFGLIKPAAGITVGMVAPKGPGHLVRRQFVDGKGVPCLIAVEQDPEGNGKELALSYAAAIGGARAGVIPTTFEAETVTDLFGEQAVLCGGTEILVKTGFEVLVEAGYEPEMAYFECLHELKLIVDLMFEGGIANMNYSISDTAEFGGYISGPRVIDADTKKRMKEILTDIQDGTFTKRLVANVEGGNKELEGLRAELANHEIETTGAKLRDLMSWVKNPLNETA	337	pHHF2	tgtggagtgtttgcttggattctttagtaaaaggggaagaacagttggaagggccaaagtggaagtcacaaaacagtggtcctatataaaagaacaagaaaaagattatttatatacaactgcggtcacaagaagcaacgcgagagagcacaacacgctgttatcacgcaaactatgttttgacaccgagccatagccgtgattgtgcgtcacattgggcgataatgaacgctaaatgaccaactcccatccgtaggagccccttagggcgtgccaatagtttcacgcgcttaatgcgaagtgctcggaacggacaactgtggtcgtttggcaccgggaaagtggtactagaccgagagtttcgcatttgtatggcaggacgttctgggagcttcgcgt…	676	pHHF1	tcttggggccttaccaccagtggactttcttgctgtttgctttgttctggccattgtttgcgtttatatatttatgttagatgtttttcttattaactagaaagaaagaatataaaaggttgaggaaagagatgtatcccgaagaatacacagtcttttatatatgtatttcaacaaggagccgtggagggtactaaaaagaaaaatcgcccgggcatttcgttatcttccacgctaaaagtcaaggagagatattacggccaggatcgcaaaggtgcagagcaaggaaatgtgagaaattgtgagaacgataatgtatgggacaatgcgaaaatgtgagaacgagagcaaaaatcttttttgtatctccccgccgaatttggaaaccgcgttctgaaa…	700	pRNR2	agtcgaacaagaagcaggcaaagtttagagcactgcccctccgcactcaaaaaagaaaaaactaggaggaaaataaaattctcaaccacacaaacacataaacacatacaaatacaaatacaagcttatttacttgacatcgcgcgatcttccactattcagcgccgtccgccctctctcgtgttttttgtttacgcgacaactatgcgaaatccggagcaacgggcaaccgtttggggaaagaccacacccacgcgcgatcgccatggcaacgaggtcgcacacgccccacacccagacctccctgcgagcgggcatgggtacaatgtccccgttgccacagacaccacttcgtagcacagcgcagagcgtagcgtgttgttgctgctgacaaaagaa…	700	tENO2	agtgcttttaactaagaattattagtcttttctgcttattttttcatcatagtttagaacactttatattaacgaatagtttatgaatctatttaggtttaaaaattgatacagttttataagttactttttcaaagactcgtgctgtctattgcataatgcactggaaggggaaaaaaaaggtgcacacgcgtggctttttcttgaatttgcagtttgaaaaat	225
KARI	A0A3D9UQZ5	Calidifontibacter indicus	MAAEMFYDEDADLSVIQGRKVAVIGYGSQGHAHALNLRDSGVEVVVGLREGSSSVAKAEAEGLTVLPVAEAVKRSDFIVILAPDQVQRTLYKNDIEPNLVDGAVLLFSHGFNIRFDYIKPGADNDVIMVAPKGPGHLVRREYVDGRGVPVIVAVEQDASGKAWDLAKSYASAIGGLRAGGIKTTFTEETETDLFGEQAVLCGGASQLVQYGFEVLTEAGYQPEVAYFECLHELKLIVDLMVEGGIAKQRWSISDTAEYGDYVSGPRVIDPHVKENMKAVLADIQNGAFAKRFIDDQDAGAPEFKALREKGAQHPIEATGKKLRGLMSWIKDGATDADYVEGSAAR	345	pHHF2	tgtggagtgtttgcttggattctttagtaaaaggggaagaacagttggaagggccaaagtggaagtcacaaaacagtggtcctatataaaagaacaagaaaaagattatttatatacaactgcggtcacaagaagcaacgcgagagagcacaacacgctgttatcacgcaaactatgttttgacaccgagccatagccgtgattgtgcgtcacattgggcgataatgaacgctaaatgaccaactcccatccgtaggagccccttagggcgtgccaatagtttcacgcgcttaatgcgaagtgctcggaacggacaactgtggtcgtttggcaccgggaaagtggtactagaccgagagtttcgcatttgtatggcaggacgttctgggagcttcgcgt…	676	pHHF1	tcttggggccttaccaccagtggactttcttgctgtttgctttgttctggccattgtttgcgtttatatatttatgttagatgtttttcttattaactagaaagaaagaatataaaaggttgaggaaagagatgtatcccgaagaatacacagtcttttatatatgtatttcaacaaggagccgtggagggtactaaaaagaaaaatcgcccgggcatttcgttatcttccacgctaaaagtcaaggagagatattacggccaggatcgcaaaggtgcagagcaaggaaatgtgagaaattgtgagaacgataatgtatgggacaatgcgaaaatgtgagaacgagagcaaaaatcttttttgtatctccccgccgaatttggaaaccgcgttctgaaa…	700	pRNR2	agtcgaacaagaagcaggcaaagtttagagcactgcccctccgcactcaaaaaagaaaaaactaggaggaaaataaaattctcaaccacacaaacacataaacacatacaaatacaaatacaagcttatttacttgacatcgcgcgatcttccactattcagcgccgtccgccctctctcgtgttttttgtttacgcgacaactatgcgaaatccggagcaacgggcaaccgtttggggaaagaccacacccacgcgcgatcgccatggcaacgaggtcgcacacgccccacacccagacctccctgcgagcgggcatgggtacaatgtccccgttgccacagacaccacttcgtagcacagcgcagagcgtagcgtgttgttgctgctgacaaaagaa…	700	tENO2	agtgcttttaactaagaattattagtcttttctgcttattttttcatcatagtttagaacactttatattaacgaatagtttatgaatctatttaggtttaaaaattgatacagttttataagttactttttcaaagactcgtgctgtctattgcataatgcactggaaggggaaaaaaaaggtgcacacgcgtggctttttcttgaatttgcagtttgaaaaat	225
KARI	A0A1X2IAC2	Absidia repens	MPAMQYRGMKTLNFGGTEEVVYERSDVPKDKLLETFKDDTIAVLGYGPQGRGQALNLRDNGVNVILGQREGKTYQQAIEEGWVPGKNLFPLLDAVERGTVVMNLLSDAYQKEIWPQMKPLLTPGKTLYFSHGFSIVYKDQTEIIPPNDIDVVLVAPKGSGFTVRRLFQEGRGINGSFAVYQDASGKAKERTIALGVGVGTGYLYETTFEKEVYSDLFGERGVLMGAIQGLFQAQYEVLRANGHSPSEAFNETVEEATQSLYPLIGERGMDWMYSNCSTTAQRGALDWWRPFHDASKPVFEQLYQSVRDGSETARSLDRNSQADYREKLEEELREIRESEIWRAGQTVRQLRPENAGKN	358	pHHF2	tgtggagtgtttgcttggattctttagtaaaaggggaagaacagttggaagggccaaagtggaagtcacaaaacagtggtcctatataaaagaacaagaaaaagattatttatatacaactgcggtcacaagaagcaacgcgagagagcacaacacgctgttatcacgcaaactatgttttgacaccgagccatagccgtgattgtgcgtcacattgggcgataatgaacgctaaatgaccaactcccatccgtaggagccccttagggcgtgccaatagtttcacgcgcttaatgcgaagtgctcggaacggacaactgtggtcgtttggcaccgggaaagtggtactagaccgagagtttcgcatttgtatggcaggacgttctgggagcttcgcgt…	676	pHHF1	tcttggggccttaccaccagtggactttcttgctgtttgctttgttctggccattgtttgcgtttatatatttatgttagatgtttttcttattaactagaaagaaagaatataaaaggttgaggaaagagatgtatcccgaagaatacacagtcttttatatatgtatttcaacaaggagccgtggagggtactaaaaagaaaaatcgcccgggcatttcgttatcttccacgctaaaagtcaaggagagatattacggccaggatcgcaaaggtgcagagcaaggaaatgtgagaaattgtgagaacgataatgtatgggacaatgcgaaaatgtgagaacgagagcaaaaatcttttttgtatctccccgccgaatttggaaaccgcgttctgaaa…	700	pRNR2	agtcgaacaagaagcaggcaaagtttagagcactgcccctccgcactcaaaaaagaaaaaactaggaggaaaataaaattctcaaccacacaaacacataaacacatacaaatacaaatacaagcttatttacttgacatcgcgcgatcttccactattcagcgccgtccgccctctctcgtgttttttgtttacgcgacaactatgcgaaatccggagcaacgggcaaccgtttggggaaagaccacacccacgcgcgatcgccatggcaacgaggtcgcacacgccccacacccagacctccctgcgagcgggcatgggtacaatgtccccgttgccacagacaccacttcgtagcacagcgcagagcgtagcgtgttgttgctgctgacaaaagaa…	700	tENO2	agtgcttttaactaagaattattagtcttttctgcttattttttcatcatagtttagaacactttatattaacgaatagtttatgaatctatttaggtttaaaaattgatacagttttataagttactttttcaaagactcgtgctgtctattgcataatgcactggaaggggaaaaaaaaggtgcacacgcgtggctttttcttgaatttgcagtttgaaaaat	225
KARI	J4G0R9	Fibroporia radiculosa	MPSAKIYYDADADLGLLGGKTIVFLGFGNQGAAQAQNLRDSGIPNEQILIANRPDSYAEDAKSKGFIVEHDFVKAAKLADVVFILIPDQVQPRIFNEQFAPNLKDNAAIVVASGYNVFFNLLTFKSTQDVTMVAPRMIGSSVRSLYVKGKGFPCFVSVEQDGTGNGLALALSLSRAIGATKAGAIASSVREETAMDLFAEQALWPNIITLFREGFSVLKEAGCSDEALCYEMWMSKEPAEIFERAAEDGFIHQLKHHSIVSQYGQLSGALALDGVAVREHFKNILYNQVLNGKFCGEFSKIEADLEKEGDANPLNQLYKKSEETELVQAEKRVRARLAGLL	341	pHHF2	tgtggagtgtttgcttggattctttagtaaaaggggaagaacagttggaagggccaaagtggaagtcacaaaacagtggtcctatataaaagaacaagaaaaagattatttatatacaactgcggtcacaagaagcaacgcgagagagcacaacacgctgttatcacgcaaactatgttttgacaccgagccatagccgtgattgtgcgtcacattgggcgataatgaacgctaaatgaccaactcccatccgtaggagccccttagggcgtgccaatagtttcacgcgcttaatgcgaagtgctcggaacggacaactgtggtcgtttggcaccgggaaagtggtactagaccgagagtttcgcatttgtatggcaggacgttctgggagcttcgcgt…	676	pHHF1	tcttggggccttaccaccagtggactttcttgctgtttgctttgttctggccattgtttgcgtttatatatttatgttagatgtttttcttattaactagaaagaaagaatataaaaggttgaggaaagagatgtatcccgaagaatacacagtcttttatatatgtatttcaacaaggagccgtggagggtactaaaaagaaaaatcgcccgggcatttcgttatcttccacgctaaaagtcaaggagagatattacggccaggatcgcaaaggtgcagagcaaggaaatgtgagaaattgtgagaacgataatgtatgggacaatgcgaaaatgtgagaacgagagcaaaaatcttttttgtatctccccgccgaatttggaaaccgcgttctgaaa…	700	pRNR2	agtcgaacaagaagcaggcaaagtttagagcactgcccctccgcactcaaaaaagaaaaaactaggaggaaaataaaattctcaaccacacaaacacataaacacatacaaatacaaatacaagcttatttacttgacatcgcgcgatcttccactattcagcgccgtccgccctctctcgtgttttttgtttacgcgacaactatgcgaaatccggagcaacgggcaaccgtttggggaaagaccacacccacgcgcgatcgccatggcaacgaggtcgcacacgccccacacccagacctccctgcgagcgggcatgggtacaatgtccccgttgccacagacaccacttcgtagcacagcgcagagcgtagcgtgttgttgctgctgacaaaagaa…	700	tENO2	agtgcttttaactaagaattattagtcttttctgcttattttttcatcatagtttagaacactttatattaacgaatagtttatgaatctatttaggtttaaaaattgatacagttttataagttactttttcaaagactcgtgctgtctattgcataatgcactggaaggggaaaaaaaaggtgcacacgcgtggctttttcttgaatttgcagtttgaaaaat	225
DHAD	P39522	Saccharomyces cerevisiae (strain ATCC 204508 / S288c)	MAKKLNKYSYIITEPKGQGASQAMLYATGFKKEDFKKPQVGVGSCWWSGNPCNMHLLDLNNRCSQSIEKAGLKAMQFNTIGVSDGISMGTKGMRYSLQSREIIADSFETIMMAQHYDANIAIPSCDKNMPGVMMAMGRHNRPSIMVYGGTILPGHPTCGSSKISKNIDIVSAFQSYGEYISKQFTEEEREDVVEHACPGPGSCGGMYTANTMASAAEVLGLTIPNSSSFPAVSKEKLAECDNIGEYIKKTMELGILPRDILTKEAFENAITYVVATGGSTNAVLHLVAVAHSAGVKLSPDDFQRISDTTPLIGDFKPSGKYVMADLINVGGTQSVIKYLYENNMLHGNTMTVTGDTLAERAKKAPSLPEGQEIIKPLSHPIKANGHLQILYGSLAPGGA…	567	pTDH3	cagttcgagtttatcattatcaatactgccatttcaaagaatacgtaaataattaatagtagtgattttcctaactttatttagtcaaaaaattagccttttaattctgctgtaacccgtacatgcccaaaatagggggcgggttacacagaatatataacatcgtaggtgtctgggtgaacagtttattcctggcatccactaaatataatggagcccgctttttaagctggcatccagaaaaaaaaagaatcccagcaccaaaatattgttttcttcaccaaccatcagttcataggtccattctcttagcgcaactacagagaacaggggcacaaacaggcaaaaaacgggcacaacctcaatggagtgatgcaacctgcctggagtaaatgatga…	680	pRPL18B	aagaggatgtccaatattttttttaaggaataaggatacttcaagactagattcccccctgcattcccatcagaaccgtaaaccttggcgctttccttgggaagtattcaagaagtgccttgtccggtttctgtggctcacaaaccagcgcgcccgatatggctttcttttcacttatgaatgtaccagtacgggacaattagaacgctcctgtaacaatctctttgcaaatgtggggttacattctaaccatgtcacactgctgacgaaattcaaagtaaaaaaaaatgggaccacgtcttgagaacgatagattttctttattttacattgaacagtcgttgtctcagcgcgctttatgttttcattcatacttcatattataaaataacaaaagaa…	700	pRET2	acgatggcttcttatctcacttcaatagtactttccaccggttatacttccggcttttccctattaatacaagctacaatttcaatgggtggcaaataatgtgtagaatagaaaataagccgacagggtaataaagaaaatttttagaaaaaaaaggttagatggcttatttaagttacaggctagcgaaaaaaggaacttcagggcaagtaaagtgtttgattgggcactagcatggcttataaaggcgagcaattgtcgaaactaattaatgttgtacggactattgctgtcatctcgtggtaaatgcgtgttccaggtcgaatactacttgcacacaggcgagcggggccccataaaagtgttgccgatttgttaagttgtcttttcggtttttct…	700	tTDH1	ataaagcaatcttgatgaggataatgatttttttttgaatatacataaatactaccgtttttctgctagattttgtgatgacgtaaataagtacatattactttttaagccaagacaagattaagcattaactttacccttttctttctaagtttcaatattagttatcactgtttaaaagttatggcgagaacgtcggcggttaaaatatattaccctgaacg	224
DHAD	Q8DRT7	Streptococcus mutans serotype c (strain ATCC 700610)	MTDKKTLKDLRNRSSVYDSMVKSPNRAMLRATGMQDEDFEKPIVGVISTWAENTPCNIHLHDFGKLAKVGVKEAGAWPVQFGTITVSDGIAMGTQGMRFSLTSRDIIADSIEAAMGGHNADAFVAIGGCDKNMPGSVIAMANMDIPAIFAYGGTIAPGNLDGKDIDLVSVFEGVGHWNHGDMTKEEVKALECNACPGPGGCGGMYTANTMATAIEVLGLSLPGSSSHPAESAEKKADIEEAGRAVVKMLEMGLKPSDILTREAFEDAITVTMALGGSTNSTLHLLAIAHAANVELTLDDFNTFQEKVPHLADLKPSGQYVFQDLYKVGGVPAVMKYLLKNGFLHGDRITCTGKTVAENLKAFDDLTPGQKVIMPLENPKREDGPVIILHGNLAPDGAVA…	578	pTDH3	cagttcgagtttatcattatcaatactgccatttcaaagaatacgtaaataattaatagtagtgattttcctaactttatttagtcaaaaaattagccttttaattctgctgtaacccgtacatgcccaaaatagggggcgggttacacagaatatataacatcgtaggtgtctgggtgaacagtttattcctggcatccactaaatataatggagcccgctttttaagctggcatccagaaaaaaaaagaatcccagcaccaaaatattgttttcttcaccaaccatcagttcataggtccattctcttagcgcaactacagagaacaggggcacaaacaggcaaaaaacgggcacaacctcaatggagtgatgcaacctgcctggagtaaatgatga…	680	pRPL18B	aagaggatgtccaatattttttttaaggaataaggatacttcaagactagattcccccctgcattcccatcagaaccgtaaaccttggcgctttccttgggaagtattcaagaagtgccttgtccggtttctgtggctcacaaaccagcgcgcccgatatggctttcttttcacttatgaatgtaccagtacgggacaattagaacgctcctgtaacaatctctttgcaaatgtggggttacattctaaccatgtcacactgctgacgaaattcaaagtaaaaaaaaatgggaccacgtcttgagaacgatagattttctttattttacattgaacagtcgttgtctcagcgcgctttatgttttcattcatacttcatattataaaataacaaaagaa…	700	pRET2	acgatggcttcttatctcacttcaatagtactttccaccggttatacttccggcttttccctattaatacaagctacaatttcaatgggtggcaaataatgtgtagaatagaaaataagccgacagggtaataaagaaaatttttagaaaaaaaaggttagatggcttatttaagttacaggctagcgaaaaaaggaacttcagggcaagtaaagtgtttgattgggcactagcatggcttataaaggcgagcaattgtcgaaactaattaatgttgtacggactattgctgtcatctcgtggtaaatgcgtgttccaggtcgaatactacttgcacacaggcgagcggggccccataaaagtgttgccgatttgttaagttgtcttttcggtttttct…	700	tTDH1	ataaagcaatcttgatgaggataatgatttttttttgaatatacataaatactaccgtttttctgctagattttgtgatgacgtaaataagtacatattactttttaagccaagacaagattaagcattaactttacccttttctttctaagtttcaatattagttatcactgtttaaaagttatggcgagaacgtcggcggttaaaatatattaccctgaacg	224
DHAD	G5JX27	Streptococcus macacae NCTC 11558	MTDKEKLKNLRNRSSVYDSMVKSPNRAMLRATGMTDKDFETPIVGVISTWAENTPCNIHLHDFGKLAKVGIKDAGAWPVQFGTITVADGIAMGTQGMRFSLTSRDIIADSIEAAMGGHNADAFVAIGGCDKNMPGSVIAMANMDIPAIFAYGGTIAPGSLDGKDIDLVSVFEGVGHWNHGDMTEEEVKALECNACPGPGGCGGMYTANTMATAIEVLGLSLPGSSSHPAESADKKADIEEAGRAVVKMLELGIKPSDILTREAFEDAITVTMALGGSTNSTLHLLAIAHAANVDLTLDDFNTFQEKVPHLADLKPSGQYVFQDLYEAGGVPAVMKYLLANGFLHGDRITCTGKTVAENLENFSDLAPGQKVIMPLDHPKRADGPLIILHGNLAPDGAVA…	571	pTDH3	cagttcgagtttatcattatcaatactgccatttcaaagaatacgtaaataattaatagtagtgattttcctaactttatttagtcaaaaaattagccttttaattctgctgtaacccgtacatgcccaaaatagggggcgggttacacagaatatataacatcgtaggtgtctgggtgaacagtttattcctggcatccactaaatataatggagcccgctttttaagctggcatccagaaaaaaaaagaatcccagcaccaaaatattgttttcttcaccaaccatcagttcataggtccattctcttagcgcaactacagagaacaggggcacaaacaggcaaaaaacgggcacaacctcaatggagtgatgcaacctgcctggagtaaatgatga…	680	pRPL18B	aagaggatgtccaatattttttttaaggaataaggatacttcaagactagattcccccctgcattcccatcagaaccgtaaaccttggcgctttccttgggaagtattcaagaagtgccttgtccggtttctgtggctcacaaaccagcgcgcccgatatggctttcttttcacttatgaatgtaccagtacgggacaattagaacgctcctgtaacaatctctttgcaaatgtggggttacattctaaccatgtcacactgctgacgaaattcaaagtaaaaaaaaatgggaccacgtcttgagaacgatagattttctttattttacattgaacagtcgttgtctcagcgcgctttatgttttcattcatacttcatattataaaataacaaaagaa…	700	pRET2	acgatggcttcttatctcacttcaatagtactttccaccggttatacttccggcttttccctattaatacaagctacaatttcaatgggtggcaaataatgtgtagaatagaaaataagccgacagggtaataaagaaaatttttagaaaaaaaaggttagatggcttatttaagttacaggctagcgaaaaaaggaacttcagggcaagtaaagtgtttgattgggcactagcatggcttataaaggcgagcaattgtcgaaactaattaatgttgtacggactattgctgtcatctcgtggtaaatgcgtgttccaggtcgaatactacttgcacacaggcgagcggggccccataaaagtgttgccgatttgttaagttgtcttttcggtttttct…	700	tTDH1	ataaagcaatcttgatgaggataatgatttttttttgaatatacataaatactaccgtttttctgctagattttgtgatgacgtaaataagtacatattactttttaagccaagacaagattaagcattaactttacccttttctttctaagtttcaatattagttatcactgtttaaaagttatggcgagaacgtcggcggttaaaatatattaccctgaacg	224
DHAD	Q2NE10	Methanosphaera stadtmanae (strain ATCC 43021)	MCGLDDNDMKKPFIGIANSYTDIVPGHIHLKDLVQEVKEVIRLEGGVPFEFDTMAVCDGIAMNHEGMYYSLPSREIIANTVESMAMAHQFDALILMPTCDKVVPGMIMAAARLNIPAIVITGGPMMPGKFHGETVDFINVTEAVGATQSGKMSEEDLYELERCACPGAGSCAGLFTANTMACLTETMGMSLPGCATAHAVSDKKVEIARASAKKIFTLLENDIKPSDILTQEAFENAIKVDLALGGSTNTTLHIPAIANEVDGVDVTIDLFDKLSHEVPYICSIRPGGNNRMIDVENAGGIPAVMKNMESILNTDCITCTSNSVKENLEKVSDIDYNVIHTLDDPIRTEGGIAVLYGNVAPNGCVIKQGAVNEDMLVHSGPCKVFNSEEECVLAIENDE…	529	pTDH3	cagttcgagtttatcattatcaatactgccatttcaaagaatacgtaaataattaatagtagtgattttcctaactttatttagtcaaaaaattagccttttaattctgctgtaacccgtacatgcccaaaatagggggcgggttacacagaatatataacatcgtaggtgtctgggtgaacagtttattcctggcatccactaaatataatggagcccgctttttaagctggcatccagaaaaaaaaagaatcccagcaccaaaatattgttttcttcaccaaccatcagttcataggtccattctcttagcgcaactacagagaacaggggcacaaacaggcaaaaaacgggcacaacctcaatggagtgatgcaacctgcctggagtaaatgatga…	680	pRPL18B	aagaggatgtccaatattttttttaaggaataaggatacttcaagactagattcccccctgcattcccatcagaaccgtaaaccttggcgctttccttgggaagtattcaagaagtgccttgtccggtttctgtggctcacaaaccagcgcgcccgatatggctttcttttcacttatgaatgtaccagtacgggacaattagaacgctcctgtaacaatctctttgcaaatgtggggttacattctaaccatgtcacactgctgacgaaattcaaagtaaaaaaaaatgggaccacgtcttgagaacgatagattttctttattttacattgaacagtcgttgtctcagcgcgctttatgttttcattcatacttcatattataaaataacaaaagaa…	700	pRET2	acgatggcttcttatctcacttcaatagtactttccaccggttatacttccggcttttccctattaatacaagctacaatttcaatgggtggcaaataatgtgtagaatagaaaataagccgacagggtaataaagaaaatttttagaaaaaaaaggttagatggcttatttaagttacaggctagcgaaaaaaggaacttcagggcaagtaaagtgtttgattgggcactagcatggcttataaaggcgagcaattgtcgaaactaattaatgttgtacggactattgctgtcatctcgtggtaaatgcgtgttccaggtcgaatactacttgcacacaggcgagcggggccccataaaagtgttgccgatttgttaagttgtcttttcggtttttct…	700	tTDH1	ataaagcaatcttgatgaggataatgatttttttttgaatatacataaatactaccgtttttctgctagattttgtgatgacgtaaataagtacatattactttttaagccaagacaagattaagcattaactttacccttttctttctaagtttcaatattagttatcactgtttaaaagttatggcgagaacgtcggcggttaaaatatattaccctgaacg	224
DHAD	A0A2H4U8H9	Methanobrevibacter smithii	MCGLGDNDFDKPFIGIANSFTEIVPGHIHLRELVEFVKEGIIAAGGIPFEFNTMAICDGISMNHEGMKYSLPSREIIAATVESMAKGHSFDGLVLMPSCDKVVPGMLMGAARVDVPTIVVTGGPMAAGQYKGKNADLITVFEAVGQESAGKISEEEVYEIEKCACPGAGSCSGLFTANTMACVTETLGLSLPFCATTHAADKANEKMAYNSGKQIIKLVEADLKPSDILTQEAFNNAITVDMALGGSSNTALHIPAIANEVEDVEVTLDLFDKISRVVPHICLISPAGTDTMIDLHKAGGIPGVLKTLGDKIDTSAITVTTKTLGENIKDVEVTNTDVIHPLDNPIHKDGGIAILKGNIAPNGSVVKKGAVSPDLMHLKGPAKVFNSEEEVTQAIFDHE…	529	pTDH3	cagttcgagtttatcattatcaatactgccatttcaaagaatacgtaaataattaatagtagtgattttcctaactttatttagtcaaaaaattagccttttaattctgctgtaacccgtacatgcccaaaatagggggcgggttacacagaatatataacatcgtaggtgtctgggtgaacagtttattcctggcatccactaaatataatggagcccgctttttaagctggcatccagaaaaaaaaagaatcccagcaccaaaatattgttttcttcaccaaccatcagttcataggtccattctcttagcgcaactacagagaacaggggcacaaacaggcaaaaaacgggcacaacctcaatggagtgatgcaacctgcctggagtaaatgatga…	680	pRPL18B	aagaggatgtccaatattttttttaaggaataaggatacttcaagactagattcccccctgcattcccatcagaaccgtaaaccttggcgctttccttgggaagtattcaagaagtgccttgtccggtttctgtggctcacaaaccagcgcgcccgatatggctttcttttcacttatgaatgtaccagtacgggacaattagaacgctcctgtaacaatctctttgcaaatgtggggttacattctaaccatgtcacactgctgacgaaattcaaagtaaaaaaaaatgggaccacgtcttgagaacgatagattttctttattttacattgaacagtcgttgtctcagcgcgctttatgttttcattcatacttcatattataaaataacaaaagaa…	700	pRET2	acgatggcttcttatctcacttcaatagtactttccaccggttatacttccggcttttccctattaatacaagctacaatttcaatgggtggcaaataatgtgtagaatagaaaataagccgacagggtaataaagaaaatttttagaaaaaaaaggttagatggcttatttaagttacaggctagcgaaaaaaggaacttcagggcaagtaaagtgtttgattgggcactagcatggcttataaaggcgagcaattgtcgaaactaattaatgttgtacggactattgctgtcatctcgtggtaaatgcgtgttccaggtcgaatactacttgcacacaggcgagcggggccccataaaagtgttgccgatttgttaagttgtcttttcggtttttct…	700	tTDH1	ataaagcaatcttgatgaggataatgatttttttttgaatatacataaatactaccgtttttctgctagattttgtgatgacgtaaataagtacatattactttttaagccaagacaagattaagcattaactttacccttttctttctaagtttcaatattagttatcactgtttaaaagttatggcgagaacgtcggcggttaaaatatattaccctgaacg	224
DHAD	A0A1U7EAL5	Jeotgalibaca sp. PTS2502	MTSEQPKKDIRIRSNVYDSVVKSPNRAMLRATGMGDDEFKQPIIGVISTWAENTPCNIHLHDLGKLAKKGIRTAGGWPVQFGTITVADGIAMGTPGMRYSLPSRDIIADSVEAAVGGHNCDAFVAIGGCDKNMPGCMIAIANSQIPSIFVYGGTIAPGKLDGKDIDLVSVFEAIGQWNNNDMTEEEVRRIECNACPGPGGCGGMYTANTMASAIEAMGMSLPGSSSHPATTEDKLKDVEAAGEAVYKLLENQIYPRDIMTRKAFENAITVVMALGGSTNAILHLMAMAHAANVELTLDDFNDFQEKVPHLADLKPSGQYVFQDLYEVGGVPAVMKYLYENGFIHGDCLTVTGKTIAENLAEVPSLKEGQQVIMPLENPKRKDGPLIVLHGNLSPDGSVA…	567	pTDH3	cagttcgagtttatcattatcaatactgccatttcaaagaatacgtaaataattaatagtagtgattttcctaactttatttagtcaaaaaattagccttttaattctgctgtaacccgtacatgcccaaaatagggggcgggttacacagaatatataacatcgtaggtgtctgggtgaacagtttattcctggcatccactaaatataatggagcccgctttttaagctggcatccagaaaaaaaaagaatcccagcaccaaaatattgttttcttcaccaaccatcagttcataggtccattctcttagcgcaactacagagaacaggggcacaaacaggcaaaaaacgggcacaacctcaatggagtgatgcaacctgcctggagtaaatgatga…	680	pRPL18B	aagaggatgtccaatattttttttaaggaataaggatacttcaagactagattcccccctgcattcccatcagaaccgtaaaccttggcgctttccttgggaagtattcaagaagtgccttgtccggtttctgtggctcacaaaccagcgcgcccgatatggctttcttttcacttatgaatgtaccagtacgggacaattagaacgctcctgtaacaatctctttgcaaatgtggggttacattctaaccatgtcacactgctgacgaaattcaaagtaaaaaaaaatgggaccacgtcttgagaacgatagattttctttattttacattgaacagtcgttgtctcagcgcgctttatgttttcattcatacttcatattataaaataacaaaagaa…	700	pRET2	acgatggcttcttatctcacttcaatagtactttccaccggttatacttccggcttttccctattaatacaagctacaatttcaatgggtggcaaataatgtgtagaatagaaaataagccgacagggtaataaagaaaatttttagaaaaaaaaggttagatggcttatttaagttacaggctagcgaaaaaaggaacttcagggcaagtaaagtgtttgattgggcactagcatggcttataaaggcgagcaattgtcgaaactaattaatgttgtacggactattgctgtcatctcgtggtaaatgcgtgttccaggtcgaatactacttgcacacaggcgagcggggccccataaaagtgttgccgatttgttaagttgtcttttcggtttttct…	700	tTDH1	ataaagcaatcttgatgaggataatgatttttttttgaatatacataaatactaccgtttttctgctagattttgtgatgacgtaaataagtacatattactttttaagccaagacaagattaagcattaactttacccttttctttctaagtttcaatattagttatcactgtttaaaagttatggcgagaacgtcggcggttaaaatatattaccctgaacg	224
DHAD	A0A380KD25	Streptococcus hyointestinalis	MTEETKDFRIRSHVYDGMVRSPNRAMLRATGMQDDNFEKPIVGVISTWAENTPCNIHLHDFGKLAKEGVKSEGAWPVQFGTITVADGIAMGTPGMRFSLPSRDIIADSIEAAISGHNCDALVAIGGCDKNMPGSMIAIANTGIPAIFVYGGTIAPGNLDGKDIDLVSVFEGVGQWNHGDLSAEEVRRIECNACPGPGGCGGMYTANTMASAIEAMGMSLPGSSSHPAESAEKKKDVEEAGRAVVKLLEMGITPKDIMTRKAFENAITVVMALGGSTNAILHLLAIAHAANVELTLDDFNDFQARVPHLADLKPSGQYVFQDLYNVGGVQAVMKYLYQNGYLHGDCLTCTGKTLAENLADAPDLKEGQKVIMPLDKPKREDGPLIILRGNLAPDGAVAKV…	566	pTDH3	cagttcgagtttatcattatcaatactgccatttcaaagaatacgtaaataattaatagtagtgattttcctaactttatttagtcaaaaaattagccttttaattctgctgtaacccgtacatgcccaaaatagggggcgggttacacagaatatataacatcgtaggtgtctgggtgaacagtttattcctggcatccactaaatataatggagcccgctttttaagctggcatccagaaaaaaaaagaatcccagcaccaaaatattgttttcttcaccaaccatcagttcataggtccattctcttagcgcaactacagagaacaggggcacaaacaggcaaaaaacgggcacaacctcaatggagtgatgcaacctgcctggagtaaatgatga…	680	pRPL18B	aagaggatgtccaatattttttttaaggaataaggatacttcaagactagattcccccctgcattcccatcagaaccgtaaaccttggcgctttccttgggaagtattcaagaagtgccttgtccggtttctgtggctcacaaaccagcgcgcccgatatggctttcttttcacttatgaatgtaccagtacgggacaattagaacgctcctgtaacaatctctttgcaaatgtggggttacattctaaccatgtcacactgctgacgaaattcaaagtaaaaaaaaatgggaccacgtcttgagaacgatagattttctttattttacattgaacagtcgttgtctcagcgcgctttatgttttcattcatacttcatattataaaataacaaaagaa…	700	pRET2	acgatggcttcttatctcacttcaatagtactttccaccggttatacttccggcttttccctattaatacaagctacaatttcaatgggtggcaaataatgtgtagaatagaaaataagccgacagggtaataaagaaaatttttagaaaaaaaaggttagatggcttatttaagttacaggctagcgaaaaaaggaacttcagggcaagtaaagtgtttgattgggcactagcatggcttataaaggcgagcaattgtcgaaactaattaatgttgtacggactattgctgtcatctcgtggtaaatgcgtgttccaggtcgaatactacttgcacacaggcgagcggggccccataaaagtgttgccgatttgttaagttgtcttttcggtttttct…	700	tTDH1	ataaagcaatcttgatgaggataatgatttttttttgaatatacataaatactaccgtttttctgctagattttgtgatgacgtaaataagtacatattactttttaagccaagacaagattaagcattaactttacccttttctttctaagtttcaatattagttatcactgtttaaaagttatggcgagaacgtcggcggttaaaatatattaccctgaacg	224
DHAD	A0A0R1T9Y0	Lactobacillus paracollinoides DSM 15502 = JCM 11969	MAEEQPKKDLRIKSHVYDGMVRSPNRAMMRATGMTDADFKKPLVGIISAWAENTPCNMHLHDFGNVAKASVQDAGGWPVSFGTITVSDGIAMGTPGMNYSLPSRDIIADSVETAVGGHNCDALITIGGCDKNMPGSLIGMANADIPAIFVYGGTISPGKLDGKDIDLISVFEAVGQWNNGDMSAEEVRAIECNACPGPGGCGGMYTANTMASAIEALGMSLPGSANHPANTAAKKQDVADAGQAVLNLLEKNIRPSDILTRDAFENALTLVMALGGSTNSTLHLLAIAHAANVDLTLEDFNTFQKKVPHIADLKPSGQYVFEDLYNAGGVSAVLKYLYENGYIHGDCLTVTGKTMAENLATVPSLKPGQKVIMPLDHPKRPDGPLIILKGNLASEGAVV…	567	pTDH3	cagttcgagtttatcattatcaatactgccatttcaaagaatacgtaaataattaatagtagtgattttcctaactttatttagtcaaaaaattagccttttaattctgctgtaacccgtacatgcccaaaatagggggcgggttacacagaatatataacatcgtaggtgtctgggtgaacagtttattcctggcatccactaaatataatggagcccgctttttaagctggcatccagaaaaaaaaagaatcccagcaccaaaatattgttttcttcaccaaccatcagttcataggtccattctcttagcgcaactacagagaacaggggcacaaacaggcaaaaaacgggcacaacctcaatggagtgatgcaacctgcctggagtaaatgatga…	680	pRPL18B	aagaggatgtccaatattttttttaaggaataaggatacttcaagactagattcccccctgcattcccatcagaaccgtaaaccttggcgctttccttgggaagtattcaagaagtgccttgtccggtttctgtggctcacaaaccagcgcgcccgatatggctttcttttcacttatgaatgtaccagtacgggacaattagaacgctcctgtaacaatctctttgcaaatgtggggttacattctaaccatgtcacactgctgacgaaattcaaagtaaaaaaaaatgggaccacgtcttgagaacgatagattttctttattttacattgaacagtcgttgtctcagcgcgctttatgttttcattcatacttcatattataaaataacaaaagaa…	700	pRET2	acgatggcttcttatctcacttcaatagtactttccaccggttatacttccggcttttccctattaatacaagctacaatttcaatgggtggcaaataatgtgtagaatagaaaataagccgacagggtaataaagaaaatttttagaaaaaaaaggttagatggcttatttaagttacaggctagcgaaaaaaggaacttcagggcaagtaaagtgtttgattgggcactagcatggcttataaaggcgagcaattgtcgaaactaattaatgttgtacggactattgctgtcatctcgtggtaaatgcgtgttccaggtcgaatactacttgcacacaggcgagcggggccccataaaagtgttgccgatttgttaagttgtcttttcggtttttct…	700	tTDH1	ataaagcaatcttgatgaggataatgatttttttttgaatatacataaatactaccgtttttctgctagattttgtgatgacgtaaataagtacatattactttttaagccaagacaagattaagcattaactttacccttttctttctaagtttcaatattagttatcactgtttaaaagttatggcgagaacgtcggcggttaaaatatattaccctgaacg	224
DHAD	A0A061NAH9	Geomicrobium sp. JCM 19055	MENNKDLRIRSHVISESPNRAPNRAMLRAVGFEDEDFKKPMIGVASAWLKRLVTCIWTSLQLLLKKVLLKRGAPLIFNTITVSDGIGMGHEGMFFSLPSREIIADSIETVMNAERLDALVAVGSCDKNTPACLIAMGRLNVPLCTCTVERFNLESNGKDLDIVSAFEAVGQHQVGQITDEELHEVECHACPGAGACGGMYTANTMASAVEAMGMSLPGSSSTPAIAGAKEEECTRAGEAVIELLKKDIYPSDIMTKEAFENAITVVMALGGSTNAFLHLTAMAHAVGVDLSIDDFEVVRRRVPHLADLKPSGRYVMQDLNNVGGVPAVMKMLLKEGLLHGDCLTVTGKTLAENLEEAEDLHEGQDVILPMDNPKKKDGPLVVLRGNLAPEGAVAKMSGL…	556	pTDH3	cagttcgagtttatcattatcaatactgccatttcaaagaatacgtaaataattaatagtagtgattttcctaactttatttagtcaaaaaattagccttttaattctgctgtaacccgtacatgcccaaaatagggggcgggttacacagaatatataacatcgtaggtgtctgggtgaacagtttattcctggcatccactaaatataatggagcccgctttttaagctggcatccagaaaaaaaaagaatcccagcaccaaaatattgttttcttcaccaaccatcagttcataggtccattctcttagcgcaactacagagaacaggggcacaaacaggcaaaaaacgggcacaacctcaatggagtgatgcaacctgcctggagtaaatgatga…	680	pRPL18B	aagaggatgtccaatattttttttaaggaataaggatacttcaagactagattcccccctgcattcccatcagaaccgtaaaccttggcgctttccttgggaagtattcaagaagtgccttgtccggtttctgtggctcacaaaccagcgcgcccgatatggctttcttttcacttatgaatgtaccagtacgggacaattagaacgctcctgtaacaatctctttgcaaatgtggggttacattctaaccatgtcacactgctgacgaaattcaaagtaaaaaaaaatgggaccacgtcttgagaacgatagattttctttattttacattgaacagtcgttgtctcagcgcgctttatgttttcattcatacttcatattataaaataacaaaagaa…	700	pRET2	acgatggcttcttatctcacttcaatagtactttccaccggttatacttccggcttttccctattaatacaagctacaatttcaatgggtggcaaataatgtgtagaatagaaaataagccgacagggtaataaagaaaatttttagaaaaaaaaggttagatggcttatttaagttacaggctagcgaaaaaaggaacttcagggcaagtaaagtgtttgattgggcactagcatggcttataaaggcgagcaattgtcgaaactaattaatgttgtacggactattgctgtcatctcgtggtaaatgcgtgttccaggtcgaatactacttgcacacaggcgagcggggccccataaaagtgttgccgatttgttaagttgtcttttcggtttttct…	700	tTDH1	ataaagcaatcttgatgaggataatgatttttttttgaatatacataaatactaccgtttttctgctagattttgtgatgacgtaaataagtacatattactttttaagccaagacaagattaagcattaactttacccttttctttctaagtttcaatattagttatcactgtttaaaagttatggcgagaacgtcggcggttaaaatatattaccctgaacg	224
DHAD	D6Y145	Bacillus selenitireducens (strain ATCC 700615)	MIDVIWHVRLCTLTERVNVVSEKDLRHKSKVISEGVNRVPNRSMLRAVGFTDEDFKKPMIGVASTWSEVTPCNVHIDALARDAKLGAAEGGGAPMIFNTIMVADGIAMGHEGMSYSLPSREVIADSIETVVGAEALDAVVAIGGCDKTTPGCLISMGRMNVPGVYVYGGTIKPGKLDGKDIDIVNSFEAVGQYQSGKLDEEGLHKVECSACPGPGSCGGMYTANTMAAAAEALGMSIPGSSSTPAVDDYKHQECRQAGDLTVQLLEKDIKPRDIMTKKAFENAITVVMALGGSTNAFLHLLAIARSVDVDLTYDDFERVRKNVPHIADLKPSGQYVMEDLFQAGGVPGVMKLLLEAGLLHGDCMTVTGKTIAENLAAAEPLKEGQKVIFPLDKPIKPSG…	583	pTDH3	cagttcgagtttatcattatcaatactgccatttcaaagaatacgtaaataattaatagtagtgattttcctaactttatttagtcaaaaaattagccttttaattctgctgtaacccgtacatgcccaaaatagggggcgggttacacagaatatataacatcgtaggtgtctgggtgaacagtttattcctggcatccactaaatataatggagcccgctttttaagctggcatccagaaaaaaaaagaatcccagcaccaaaatattgttttcttcaccaaccatcagttcataggtccattctcttagcgcaactacagagaacaggggcacaaacaggcaaaaaacgggcacaacctcaatggagtgatgcaacctgcctggagtaaatgatga…	680	pRPL18B	aagaggatgtccaatattttttttaaggaataaggatacttcaagactagattcccccctgcattcccatcagaaccgtaaaccttggcgctttccttgggaagtattcaagaagtgccttgtccggtttctgtggctcacaaaccagcgcgcccgatatggctttcttttcacttatgaatgtaccagtacgggacaattagaacgctcctgtaacaatctctttgcaaatgtggggttacattctaaccatgtcacactgctgacgaaattcaaagtaaaaaaaaatgggaccacgtcttgagaacgatagattttctttattttacattgaacagtcgttgtctcagcgcgctttatgttttcattcatacttcatattataaaataacaaaagaa…	700	pRET2	acgatggcttcttatctcacttcaatagtactttccaccggttatacttccggcttttccctattaatacaagctacaatttcaatgggtggcaaataatgtgtagaatagaaaataagccgacagggtaataaagaaaatttttagaaaaaaaaggttagatggcttatttaagttacaggctagcgaaaaaaggaacttcagggcaagtaaagtgtttgattgggcactagcatggcttataaaggcgagcaattgtcgaaactaattaatgttgtacggactattgctgtcatctcgtggtaaatgcgtgttccaggtcgaatactacttgcacacaggcgagcggggccccataaaagtgttgccgatttgttaagttgtcttttcggtttttct…	700	tTDH1	ataaagcaatcttgatgaggataatgatttttttttgaatatacataaatactaccgtttttctgctagattttgtgatgacgtaaataagtacatattactttttaagccaagacaagattaagcattaactttacccttttctttctaagtttcaatattagttatcactgtttaaaagttatggcgagaacgtcggcggttaaaatatattaccctgaacg	224
DHAD	A0A089LN20	Paenibacillus stellifer	MPDNRDLRIRSKVISEGVNRAPNRALLRAVGFTDEDFKKPMVGIASTWSEVTPCNVHIDQLAVAAKKGAQANGGAPLIFNTITVSDGVAMGHEGMTFSLPSREAIADSIEIVTNAERFDSLVAIGGCDKNTPACLMAIGRMNIPAIYVYGGTIQPGQLEGEKIDVISAFEGVGQYHDGKITEEELHRIECHACPGAGSCGGMYTANTMATAAEALGISLPYSSSNAAISEGKAAECVEAGRMVIQLLEKGIYPKDILTKKAFENAITLVMALGGSTNAFLHLIAIAHSVQVELSYDDFERIRRTTPHIADLKPSGRYVMQDLNEIGGIPGVMKLLLEHDMLHGDCMTVTGKTLAENLASVPPLTEHQEIIRPLDRPIKPTGPLVVLKGNLAPDGAIAKM…	571	pTDH3	cagttcgagtttatcattatcaatactgccatttcaaagaatacgtaaataattaatagtagtgattttcctaactttatttagtcaaaaaattagccttttaattctgctgtaacccgtacatgcccaaaatagggggcgggttacacagaatatataacatcgtaggtgtctgggtgaacagtttattcctggcatccactaaatataatggagcccgctttttaagctggcatccagaaaaaaaaagaatcccagcaccaaaatattgttttcttcaccaaccatcagttcataggtccattctcttagcgcaactacagagaacaggggcacaaacaggcaaaaaacgggcacaacctcaatggagtgatgcaacctgcctggagtaaatgatga…	680	pRPL18B	aagaggatgtccaatattttttttaaggaataaggatacttcaagactagattcccccctgcattcccatcagaaccgtaaaccttggcgctttccttgggaagtattcaagaagtgccttgtccggtttctgtggctcacaaaccagcgcgcccgatatggctttcttttcacttatgaatgtaccagtacgggacaattagaacgctcctgtaacaatctctttgcaaatgtggggttacattctaaccatgtcacactgctgacgaaattcaaagtaaaaaaaaatgggaccacgtcttgagaacgatagattttctttattttacattgaacagtcgttgtctcagcgcgctttatgttttcattcatacttcatattataaaataacaaaagaa…	700	pRET2	acgatggcttcttatctcacttcaatagtactttccaccggttatacttccggcttttccctattaatacaagctacaatttcaatgggtggcaaataatgtgtagaatagaaaataagccgacagggtaataaagaaaatttttagaaaaaaaaggttagatggcttatttaagttacaggctagcgaaaaaaggaacttcagggcaagtaaagtgtttgattgggcactagcatggcttataaaggcgagcaattgtcgaaactaattaatgttgtacggactattgctgtcatctcgtggtaaatgcgtgttccaggtcgaatactacttgcacacaggcgagcggggccccataaaagtgttgccgatttgttaagttgtcttttcggtttttct…	700	tTDH1	ataaagcaatcttgatgaggataatgatttttttttgaatatacataaatactaccgtttttctgctagattttgtgatgacgtaaataagtacatattactttttaagccaagacaagattaagcattaactttacccttttctttctaagtttcaatattagttatcactgtttaaaagttatggcgagaacgtcggcggttaaaatatattaccctgaacg	224
DHAD	A0A120IAV7	Aerococcus urinaehominis	MAKDEKDLRIQSQVFDGPLRVPNRAMMRAVGLDDEQFAQPKVGVANTESQVTPCNMHMGELANEAIQGIKDHGFHPFEFHTITISDGISMGTPGMRYSLPSRDLIADSIETVVNGESMDGVVAFGGCDKNIPGCLIGIANAGVPAVFVYGGTIMPGNLDGEDLDIVSAFEAVGQFNAGTIDEERLTAVEKNACPGPGACGGMYTANTMASAAEALGMSLPGSSSHPAITQDKHDDSRAAGEAVCRLIEKRIYPKDIMTKEAFENAITVVMALGGSTNAILHLLAIAHAVEVDLGLEDFERIQKRVPHIADLKPSGRYVFNDLYNVGGVPAVMKYLLKEGFLHGDCLTVTGKTMAENLEDFDDLKAGQDVIMSLENPKRADGPLVILRGNIAPNACVSKL…	582	pTDH3	cagttcgagtttatcattatcaatactgccatttcaaagaatacgtaaataattaatagtagtgattttcctaactttatttagtcaaaaaattagccttttaattctgctgtaacccgtacatgcccaaaatagggggcgggttacacagaatatataacatcgtaggtgtctgggtgaacagtttattcctggcatccactaaatataatggagcccgctttttaagctggcatccagaaaaaaaaagaatcccagcaccaaaatattgttttcttcaccaaccatcagttcataggtccattctcttagcgcaactacagagaacaggggcacaaacaggcaaaaaacgggcacaacctcaatggagtgatgcaacctgcctggagtaaatgatga…	680	pRPL18B	aagaggatgtccaatattttttttaaggaataaggatacttcaagactagattcccccctgcattcccatcagaaccgtaaaccttggcgctttccttgggaagtattcaagaagtgccttgtccggtttctgtggctcacaaaccagcgcgcccgatatggctttcttttcacttatgaatgtaccagtacgggacaattagaacgctcctgtaacaatctctttgcaaatgtggggttacattctaaccatgtcacactgctgacgaaattcaaagtaaaaaaaaatgggaccacgtcttgagaacgatagattttctttattttacattgaacagtcgttgtctcagcgcgctttatgttttcattcatacttcatattataaaataacaaaagaa…	700	pRET2	acgatggcttcttatctcacttcaatagtactttccaccggttatacttccggcttttccctattaatacaagctacaatttcaatgggtggcaaataatgtgtagaatagaaaataagccgacagggtaataaagaaaatttttagaaaaaaaaggttagatggcttatttaagttacaggctagcgaaaaaaggaacttcagggcaagtaaagtgtttgattgggcactagcatggcttataaaggcgagcaattgtcgaaactaattaatgttgtacggactattgctgtcatctcgtggtaaatgcgtgttccaggtcgaatactacttgcacacaggcgagcggggccccataaaagtgttgccgatttgttaagttgtcttttcggtttttct…	700	tTDH1	ataaagcaatcttgatgaggataatgatttttttttgaatatacataaatactaccgtttttctgctagattttgtgatgacgtaaataagtacatattactttttaagccaagacaagattaagcattaactttacccttttctttctaagtttcaatattagttatcactgtttaaaagttatggcgagaacgtcggcggttaaaatatattaccctgaacg	224
DHAD	A0A1I5MFP3	Halolactibacillus halophilus	MEKDLRIKSHVFDETTRAPNRAMLRAVGLTDQSFKQPMIGIASTWSEVTPCNMHLNSLADKVKEGVVKNGATGMIFNSITVSDGISMGTQGMRFSLPSRDVIADSIETVIQAENLDAYVAIGGCDKNIPGCMIAISRTEVPAVFVYGGTIAPGYRNGEKLDIVSVFEGVGKHNNGDISDGELHGIECAACPGVGSCGGMYTANTMASAVEAMGMSLPGSSSNPAESKEKYDDVQRAGEAVYHLLEKGIYPKDIMTKEAFENAITVVMALGGSTNAVLHLLAIANTIDVDITMDDFDRLQKTVPHLADLKPSGKYVMEDLFEIGGVPAVMKLLLEHGYLHSDCLTVTGKTIKENLEDFPSLIANQAIIRSFDNPYRKTGPLVILKGNLAPRGAVAKVSGV…	561	pTDH3	cagttcgagtttatcattatcaatactgccatttcaaagaatacgtaaataattaatagtagtgattttcctaactttatttagtcaaaaaattagccttttaattctgctgtaacccgtacatgcccaaaatagggggcgggttacacagaatatataacatcgtaggtgtctgggtgaacagtttattcctggcatccactaaatataatggagcccgctttttaagctggcatccagaaaaaaaaagaatcccagcaccaaaatattgttttcttcaccaaccatcagttcataggtccattctcttagcgcaactacagagaacaggggcacaaacaggcaaaaaacgggcacaacctcaatggagtgatgcaacctgcctggagtaaatgatga…	680	pRPL18B	aagaggatgtccaatattttttttaaggaataaggatacttcaagactagattcccccctgcattcccatcagaaccgtaaaccttggcgctttccttgggaagtattcaagaagtgccttgtccggtttctgtggctcacaaaccagcgcgcccgatatggctttcttttcacttatgaatgtaccagtacgggacaattagaacgctcctgtaacaatctctttgcaaatgtggggttacattctaaccatgtcacactgctgacgaaattcaaagtaaaaaaaaatgggaccacgtcttgagaacgatagattttctttattttacattgaacagtcgttgtctcagcgcgctttatgttttcattcatacttcatattataaaataacaaaagaa…	700	pRET2	acgatggcttcttatctcacttcaatagtactttccaccggttatacttccggcttttccctattaatacaagctacaatttcaatgggtggcaaataatgtgtagaatagaaaataagccgacagggtaataaagaaaatttttagaaaaaaaaggttagatggcttatttaagttacaggctagcgaaaaaaggaacttcagggcaagtaaagtgtttgattgggcactagcatggcttataaaggcgagcaattgtcgaaactaattaatgttgtacggactattgctgtcatctcgtggtaaatgcgtgttccaggtcgaatactacttgcacacaggcgagcggggccccataaaagtgttgccgatttgttaagttgtcttttcggtttttct…	700	tTDH1	ataaagcaatcttgatgaggataatgatttttttttgaatatacataaatactaccgtttttctgctagattttgtgatgacgtaaataagtacatattactttttaagccaagacaagattaagcattaactttacccttttctttctaagtttcaatattagttatcactgtttaaaagttatggcgagaacgtcggcggttaaaatatattaccctgaacg	224
DHAD	A0A1I4LXE9	Salibacterium qingdaonense	MTEENKDLRIRSKVISDDPNRAPNRAMLRAVGFEDEDFQKPMVGVASTWTEVTPCNIHIDELARSAKTGASDSGAAPMIFNTISVSDGISMGHDGMNYSLPSRDIIADSIEAVTGAERLDGFVAIGACDKTTPGCLISIGRMNLPSVYVYGGTIQPGKLDGKDIDLVSSFEAVGQYQQGTIDEKQLHRVECNACPGAGACGGMYTANTMAAAVEALGMSIPGSSSTPAIYDYKKEECRQAGAMITDLLEKEIYPRDIMTKEAFENAITVVMALGGSTNAFLHLIAIARSADVDLTYDDFERIRKNVPHIADLKPSGQYVMQDLYEAGGVPAVLKMLHQEGLLHGDCLTVTGKTLAENLEDAPDLKEGQDVIKPLHDPIKQQGPLVVLKGNLAPEGAVAK…	565	pTDH3	cagttcgagtttatcattatcaatactgccatttcaaagaatacgtaaataattaatagtagtgattttcctaactttatttagtcaaaaaattagccttttaattctgctgtaacccgtacatgcccaaaatagggggcgggttacacagaatatataacatcgtaggtgtctgggtgaacagtttattcctggcatccactaaatataatggagcccgctttttaagctggcatccagaaaaaaaaagaatcccagcaccaaaatattgttttcttcaccaaccatcagttcataggtccattctcttagcgcaactacagagaacaggggcacaaacaggcaaaaaacgggcacaacctcaatggagtgatgcaacctgcctggagtaaatgatga…	680	pRPL18B	aagaggatgtccaatattttttttaaggaataaggatacttcaagactagattcccccctgcattcccatcagaaccgtaaaccttggcgctttccttgggaagtattcaagaagtgccttgtccggtttctgtggctcacaaaccagcgcgcccgatatggctttcttttcacttatgaatgtaccagtacgggacaattagaacgctcctgtaacaatctctttgcaaatgtggggttacattctaaccatgtcacactgctgacgaaattcaaagtaaaaaaaaatgggaccacgtcttgagaacgatagattttctttattttacattgaacagtcgttgtctcagcgcgctttatgttttcattcatacttcatattataaaataacaaaagaa…	700	pRET2	acgatggcttcttatctcacttcaatagtactttccaccggttatacttccggcttttccctattaatacaagctacaatttcaatgggtggcaaataatgtgtagaatagaaaataagccgacagggtaataaagaaaatttttagaaaaaaaaggttagatggcttatttaagttacaggctagcgaaaaaaggaacttcagggcaagtaaagtgtttgattgggcactagcatggcttataaaggcgagcaattgtcgaaactaattaatgttgtacggactattgctgtcatctcgtggtaaatgcgtgttccaggtcgaatactacttgcacacaggcgagcggggccccataaaagtgttgccgatttgttaagttgtcttttcggtttttct…	700	tTDH1	ataaagcaatcttgatgaggataatgatttttttttgaatatacataaatactaccgtttttctgctagattttgtgatgacgtaaataagtacatattactttttaagccaagacaagattaagcattaactttacccttttctttctaagtttcaatattagttatcactgtttaaaagttatggcgagaacgtcggcggttaaaatatattaccctgaacg	224
DHAD	A0A1I2II06	Paenibacillus algorifonticola	MDMSEKEDLRGRSKDISEGVNRMPNRAMLRAVGFQDEDFKKPMVGVASTWSEVTPCNIHIDQLAREAKAGVKQHGGAPLIFNTITVSDGISMGHEGMLFSLPSRETIADSIELVVNAERFDGLVAIGGCDKNTPACLMAIGRMNLPSVYVYGGTIQPGKLHGKDVDVVTAFEAVGKYQEGQLTDEELHEVECSVCPGAGACGGMYTANTMASAAEAMGMALPGSSSTPAIAPNKAVECTEAGKAVIELLRKNIRPRDIMTLKAFENAITVVMALGGSTNALLHLLAIAHSAGVKLKLDDFERVRSRVPHLADLKPSGKYVMQDLNDIGGVPGVMKLLLEKGLLHGDCLTVTGKTLAENLADAEPLDSGQDVIRSFEQPLKPTGPLVVLKGNLAPEGAVA…	565	pTDH3	cagttcgagtttatcattatcaatactgccatttcaaagaatacgtaaataattaatagtagtgattttcctaactttatttagtcaaaaaattagccttttaattctgctgtaacccgtacatgcccaaaatagggggcgggttacacagaatatataacatcgtaggtgtctgggtgaacagtttattcctggcatccactaaatataatggagcccgctttttaagctggcatccagaaaaaaaaagaatcccagcaccaaaatattgttttcttcaccaaccatcagttcataggtccattctcttagcgcaactacagagaacaggggcacaaacaggcaaaaaacgggcacaacctcaatggagtgatgcaacctgcctggagtaaatgatga…	680	pRPL18B	aagaggatgtccaatattttttttaaggaataaggatacttcaagactagattcccccctgcattcccatcagaaccgtaaaccttggcgctttccttgggaagtattcaagaagtgccttgtccggtttctgtggctcacaaaccagcgcgcccgatatggctttcttttcacttatgaatgtaccagtacgggacaattagaacgctcctgtaacaatctctttgcaaatgtggggttacattctaaccatgtcacactgctgacgaaattcaaagtaaaaaaaaatgggaccacgtcttgagaacgatagattttctttattttacattgaacagtcgttgtctcagcgcgctttatgttttcattcatacttcatattataaaataacaaaagaa…	700	pRET2	acgatggcttcttatctcacttcaatagtactttccaccggttatacttccggcttttccctattaatacaagctacaatttcaatgggtggcaaataatgtgtagaatagaaaataagccgacagggtaataaagaaaatttttagaaaaaaaaggttagatggcttatttaagttacaggctagcgaaaaaaggaacttcagggcaagtaaagtgtttgattgggcactagcatggcttataaaggcgagcaattgtcgaaactaattaatgttgtacggactattgctgtcatctcgtggtaaatgcgtgttccaggtcgaatactacttgcacacaggcgagcggggccccataaaagtgttgccgatttgttaagttgtcttttcggtttttct…	700	tTDH1	ataaagcaatcttgatgaggataatgatttttttttgaatatacataaatactaccgtttttctgctagattttgtgatgacgtaaataagtacatattactttttaagccaagacaagattaagcattaactttacccttttctttctaagtttcaatattagttatcactgtttaaaagttatggcgagaacgtcggcggttaaaatatattaccctgaacg	224
DHAD	W4K4W9	Heterobasidion irregulare TC 32-1	MDKPQIGISPIWWEGNPCNAHLLDLARAVQQGCKEEGMVGLTFSTIGVSDGITMGTDGQLPSRDLIADSIESAQHYDANISIPGCDKNMPGCAIAAVRHNRPTILVYGGTIQPGIRHQDCPALGYKKGDTVNISDAFESFGAFTVGKIDDEQRFDVVRHACPGPGACSGMYTANTMSSALEVLGLSLPFSSSTPATYAEKTKECVRAASHLKRLLELDLKPRDILTRESFLNAITIVHILGGSTNALQVLHLLAMARAAYIPLTIDDFQDVAYRTPYLADLKPSGKYYMEDIHRIGGLPALLKYLLNHTTLLNGNQLTVTGRTLAENLADVPELAFEAQDVVRRLEDPIKATGHITILRGNLAPGSAVAKLTGKEGARFEGVAKCFDNLDGFYPALAAG…	535	pTDH3	cagttcgagtttatcattatcaatactgccatttcaaagaatacgtaaataattaatagtagtgattttcctaactttatttagtcaaaaaattagccttttaattctgctgtaacccgtacatgcccaaaatagggggcgggttacacagaatatataacatcgtaggtgtctgggtgaacagtttattcctggcatccactaaatataatggagcccgctttttaagctggcatccagaaaaaaaaagaatcccagcaccaaaatattgttttcttcaccaaccatcagttcataggtccattctcttagcgcaactacagagaacaggggcacaaacaggcaaaaaacgggcacaacctcaatggagtgatgcaacctgcctggagtaaatgatga…	680	pRPL18B	aagaggatgtccaatattttttttaaggaataaggatacttcaagactagattcccccctgcattcccatcagaaccgtaaaccttggcgctttccttgggaagtattcaagaagtgccttgtccggtttctgtggctcacaaaccagcgcgcccgatatggctttcttttcacttatgaatgtaccagtacgggacaattagaacgctcctgtaacaatctctttgcaaatgtggggttacattctaaccatgtcacactgctgacgaaattcaaagtaaaaaaaaatgggaccacgtcttgagaacgatagattttctttattttacattgaacagtcgttgtctcagcgcgctttatgttttcattcatacttcatattataaaataacaaaagaa…	700	pRET2	acgatggcttcttatctcacttcaatagtactttccaccggttatacttccggcttttccctattaatacaagctacaatttcaatgggtggcaaataatgtgtagaatagaaaataagccgacagggtaataaagaaaatttttagaaaaaaaaggttagatggcttatttaagttacaggctagcgaaaaaaggaacttcagggcaagtaaagtgtttgattgggcactagcatggcttataaaggcgagcaattgtcgaaactaattaatgttgtacggactattgctgtcatctcgtggtaaatgcgtgttccaggtcgaatactacttgcacacaggcgagcggggccccataaaagtgttgccgatttgttaagttgtcttttcggtttttct…	700	tTDH1	ataaagcaatcttgatgaggataatgatttttttttgaatatacataaatactaccgtttttctgctagattttgtgatgacgtaaataagtacatattactttttaagccaagacaagattaagcattaactttacccttttctttctaagtttcaatattagttatcactgtttaaaagttatggcgagaacgtcggcggttaaaatatattaccctgaacg	224
DHAD	A0A1F5L4Y1	Penicillium arizonense	MASQAMLYAVGLKEEDMNKAQVGISSVWFNGNPCNMHLLDLNNKVRQGVQDQDLIGFQFNTVGVSDAISMGTSGMRYSLQSRDLIADSVETVMGGQWYDANISIPGCDKNMPGVLMAMGRVNRPSLMVYGGTIKPGCAVTQNNADIDIVSAFQAYGQFITKEITEPQRFDVIRHACPGEGACGGMYTANTMASAIETMGMTLPGSSSNPANSQAKYLECLAAGGAIKKLLAEDIRPRDILTRQAFENAMVVVNITGGSTNAVLHLIAIADSVGIKLTIDDFQAVSDRIPFLADLKPSGKYVMADLHAIGGTPALLKLLLKEGLIDGSGMTVTGETMAQNLEKLPGFPDDQKIIRPFSNPIKETGHIQILRGSLAPGGSVGKITGKEGMSFTGKARVFDS…	558	pTDH3	cagttcgagtttatcattatcaatactgccatttcaaagaatacgtaaataattaatagtagtgattttcctaactttatttagtcaaaaaattagccttttaattctgctgtaacccgtacatgcccaaaatagggggcgggttacacagaatatataacatcgtaggtgtctgggtgaacagtttattcctggcatccactaaatataatggagcccgctttttaagctggcatccagaaaaaaaaagaatcccagcaccaaaatattgttttcttcaccaaccatcagttcataggtccattctcttagcgcaactacagagaacaggggcacaaacaggcaaaaaacgggcacaacctcaatggagtgatgcaacctgcctggagtaaatgatga…	680	pRPL18B	aagaggatgtccaatattttttttaaggaataaggatacttcaagactagattcccccctgcattcccatcagaaccgtaaaccttggcgctttccttgggaagtattcaagaagtgccttgtccggtttctgtggctcacaaaccagcgcgcccgatatggctttcttttcacttatgaatgtaccagtacgggacaattagaacgctcctgtaacaatctctttgcaaatgtggggttacattctaaccatgtcacactgctgacgaaattcaaagtaaaaaaaaatgggaccacgtcttgagaacgatagattttctttattttacattgaacagtcgttgtctcagcgcgctttatgttttcattcatacttcatattataaaataacaaaagaa…	700	pRET2	acgatggcttcttatctcacttcaatagtactttccaccggttatacttccggcttttccctattaatacaagctacaatttcaatgggtggcaaataatgtgtagaatagaaaataagccgacagggtaataaagaaaatttttagaaaaaaaaggttagatggcttatttaagttacaggctagcgaaaaaaggaacttcagggcaagtaaagtgtttgattgggcactagcatggcttataaaggcgagcaattgtcgaaactaattaatgttgtacggactattgctgtcatctcgtggtaaatgcgtgttccaggtcgaatactacttgcacacaggcgagcggggccccataaaagtgttgccgatttgttaagttgtcttttcggtttttct…	700	tTDH1	ataaagcaatcttgatgaggataatgatttttttttgaatatacataaatactaccgtttttctgctagattttgtgatgacgtaaataagtacatattactttttaagccaagacaagattaagcattaactttacccttttctttctaagtttcaatattagttatcactgtttaaaagttatggcgagaacgtcggcggttaaaatatattaccctgaacg	224
DHAD	A0A1Y2TLN2	Hypoxylon sp. EC38	MSDTPAATTGFGSLGVDPKSDPQYIQFKCLPPGGPLNRWSHAVTREHDFPGAQAMLYGAGVPNEEMMKNAPHVGIATVWWEGNPVLDFGKIVKRSVEKQKMLAWQYNAVGVSDAITMGGEGMRFSLQTRDLIADSIETVTCAQHHDANIAIPGCDKNMPGVVMAAARHNRPFIMIYGGTIKKGYSNLLERDVNVSTCYEAAGAFAYGRLQAKTNPGAEGRTPSDVMSDIERHACPGAGACGGMYTANTMATAIEAMGLTLPGSSSYPALSPEKARECERAAEVIKTTMEKDIRPRDLLTRESFENALVVTMILGGSTNGVLHFLAMANTAEVPLTLEDIDRVSNKTPFLADLAPSGKYLMEDLYKIGGTPSVLKMLIAAGLINGNIPTVTGRTLAENVA…	609	pTDH3	cagttcgagtttatcattatcaatactgccatttcaaagaatacgtaaataattaatagtagtgattttcctaactttatttagtcaaaaaattagccttttaattctgctgtaacccgtacatgcccaaaatagggggcgggttacacagaatatataacatcgtaggtgtctgggtgaacagtttattcctggcatccactaaatataatggagcccgctttttaagctggcatccagaaaaaaaaagaatcccagcaccaaaatattgttttcttcaccaaccatcagttcataggtccattctcttagcgcaactacagagaacaggggcacaaacaggcaaaaaacgggcacaacctcaatggagtgatgcaacctgcctggagtaaatgatga…	680	pRPL18B	aagaggatgtccaatattttttttaaggaataaggatacttcaagactagattcccccctgcattcccatcagaaccgtaaaccttggcgctttccttgggaagtattcaagaagtgccttgtccggtttctgtggctcacaaaccagcgcgcccgatatggctttcttttcacttatgaatgtaccagtacgggacaattagaacgctcctgtaacaatctctttgcaaatgtggggttacattctaaccatgtcacactgctgacgaaattcaaagtaaaaaaaaatgggaccacgtcttgagaacgatagattttctttattttacattgaacagtcgttgtctcagcgcgctttatgttttcattcatacttcatattataaaataacaaaagaa…	700	pRET2	acgatggcttcttatctcacttcaatagtactttccaccggttatacttccggcttttccctattaatacaagctacaatttcaatgggtggcaaataatgtgtagaatagaaaataagccgacagggtaataaagaaaatttttagaaaaaaaaggttagatggcttatttaagttacaggctagcgaaaaaaggaacttcagggcaagtaaagtgtttgattgggcactagcatggcttataaaggcgagcaattgtcgaaactaattaatgttgtacggactattgctgtcatctcgtggtaaatgcgtgttccaggtcgaatactacttgcacacaggcgagcggggccccataaaagtgttgccgatttgttaagttgtcttttcggtttttct…	700	tTDH1	ataaagcaatcttgatgaggataatgatttttttttgaatatacataaatactaccgtttttctgctagattttgtgatgacgtaaataagtacatattactttttaagccaagacaagattaagcattaactttacccttttctttctaagtttcaatattagttatcactgtttaaaagttatggcgagaacgtcggcggttaaaatatattaccctgaacg	224
DHAD	A0A0D6DUM1	Lactococcus piscium MKFS47	MKFTYNGTTTEVELNKYSKTLTQDPTQPATQAMFYGIGFKDEDFDKAQVGVVSMDWDGNPCNMHLNQLGQKVKASVDATGDLIGLQFHTIGVSDGIANGTDGMRYSLVSREVIADSIETNAGGEYYDGIVGIPGCDKNMPGTIMGMARLNRPSIMVYGGTIEHGEYNGESLNIVSAFEALGEKLTGNISDEDYHGVIANAIPGQGACGGMYTANTMAAAIETLGMTLPFSSTNPAKSDDKQREAAAVGEYMKVLLARDIKPSDILTREAFEDAITVVMVLGGSTNAVLHLIAMARTVGVDLTQDDFQAISDKTPVIGDFKPSGKYMQEDFHRIGGLPALLKFLLKEGRIHGDRLTVTGKTLAENIENAVTLNFDKQDVIRPFDKPIKKTGHLQILYGNL…	570	pTDH3	cagttcgagtttatcattatcaatactgccatttcaaagaatacgtaaataattaatagtagtgattttcctaactttatttagtcaaaaaattagccttttaattctgctgtaacccgtacatgcccaaaatagggggcgggttacacagaatatataacatcgtaggtgtctgggtgaacagtttattcctggcatccactaaatataatggagcccgctttttaagctggcatccagaaaaaaaaagaatcccagcaccaaaatattgttttcttcaccaaccatcagttcataggtccattctcttagcgcaactacagagaacaggggcacaaacaggcaaaaaacgggcacaacctcaatggagtgatgcaacctgcctggagtaaatgatga…	680	pRPL18B	aagaggatgtccaatattttttttaaggaataaggatacttcaagactagattcccccctgcattcccatcagaaccgtaaaccttggcgctttccttgggaagtattcaagaagtgccttgtccggtttctgtggctcacaaaccagcgcgcccgatatggctttcttttcacttatgaatgtaccagtacgggacaattagaacgctcctgtaacaatctctttgcaaatgtggggttacattctaaccatgtcacactgctgacgaaattcaaagtaaaaaaaaatgggaccacgtcttgagaacgatagattttctttattttacattgaacagtcgttgtctcagcgcgctttatgttttcattcatacttcatattataaaataacaaaagaa…	700	pRET2	acgatggcttcttatctcacttcaatagtactttccaccggttatacttccggcttttccctattaatacaagctacaatttcaatgggtggcaaataatgtgtagaatagaaaataagccgacagggtaataaagaaaatttttagaaaaaaaaggttagatggcttatttaagttacaggctagcgaaaaaaggaacttcagggcaagtaaagtgtttgattgggcactagcatggcttataaaggcgagcaattgtcgaaactaattaatgttgtacggactattgctgtcatctcgtggtaaatgcgtgttccaggtcgaatactacttgcacacaggcgagcggggccccataaaagtgttgccgatttgttaagttgtcttttcggtttttct…	700	tTDH1	ataaagcaatcttgatgaggataatgatttttttttgaatatacataaatactaccgtttttctgctagattttgtgatgacgtaaataagtacatattactttttaagccaagacaagattaagcattaactttacccttttctttctaagtttcaatattagttatcactgtttaaaagttatggcgagaacgtcggcggttaaaatatattaccctgaacg	224
DHAD	A0A0M4QQ87	Arthrobacter alpinus	MSAETNSADDVVRTADGKPDIKPRSRVVTDGIHAAPARGMFRAVGMGDDDFRKPQIGVASSWNEITPCNLSLNRLAQGAKEGVFAADGFPMQFGTISVSDGISMGHEGMHFSLVSREVIADSVETVMMAERLDGSVLLAGCDKSLPGMLMAAARLNLASVFLYAGSIMPGFAKMEDGSEKEVTLIDAFEAVGACAAGKMSMKDLDSIERAICPGEGACGGMYTANTMACIGEALGMSLPGSAAPPSADRRRDMYARKSGEAVVNLLRQGIRARDIMTKKAFENAIAVTMAFGGSTNAVLHLLAIAREAQVDLTLADFNRIGDKVPHLGDLKPFGRYVMFDVDKIGGVPVIMKALLDAGLIHGDCLTVTGKTVAQNLAEINPPDPDGKVLRAMDNPIHKT…	579	pTDH3	cagttcgagtttatcattatcaatactgccatttcaaagaatacgtaaataattaatagtagtgattttcctaactttatttagtcaaaaaattagccttttaattctgctgtaacccgtacatgcccaaaatagggggcgggttacacagaatatataacatcgtaggtgtctgggtgaacagtttattcctggcatccactaaatataatggagcccgctttttaagctggcatccagaaaaaaaaagaatcccagcaccaaaatattgttttcttcaccaaccatcagttcataggtccattctcttagcgcaactacagagaacaggggcacaaacaggcaaaaaacgggcacaacctcaatggagtgatgcaacctgcctggagtaaatgatga…	680	pRPL18B	aagaggatgtccaatattttttttaaggaataaggatacttcaagactagattcccccctgcattcccatcagaaccgtaaaccttggcgctttccttgggaagtattcaagaagtgccttgtccggtttctgtggctcacaaaccagcgcgcccgatatggctttcttttcacttatgaatgtaccagtacgggacaattagaacgctcctgtaacaatctctttgcaaatgtggggttacattctaaccatgtcacactgctgacgaaattcaaagtaaaaaaaaatgggaccacgtcttgagaacgatagattttctttattttacattgaacagtcgttgtctcagcgcgctttatgttttcattcatacttcatattataaaataacaaaagaa…	700	pRET2	acgatggcttcttatctcacttcaatagtactttccaccggttatacttccggcttttccctattaatacaagctacaatttcaatgggtggcaaataatgtgtagaatagaaaataagccgacagggtaataaagaaaatttttagaaaaaaaaggttagatggcttatttaagttacaggctagcgaaaaaaggaacttcagggcaagtaaagtgtttgattgggcactagcatggcttataaaggcgagcaattgtcgaaactaattaatgttgtacggactattgctgtcatctcgtggtaaatgcgtgttccaggtcgaatactacttgcacacaggcgagcggggccccataaaagtgttgccgatttgttaagttgtcttttcggtttttct…	700	tTDH1	ataaagcaatcttgatgaggataatgatttttttttgaatatacataaatactaccgtttttctgctagattttgtgatgacgtaaataagtacatattactttttaagccaagacaagattaagcattaactttacccttttctttctaagtttcaatattagttatcactgtttaaaagttatggcgagaacgtcggcggttaaaatatattaccctgaacg	224
DHAD	A0A1Z4VNL5	Thiohalobacter thiocyanaticus	MTSTRLNRYSSRITQPKSQGASQAMLYGTGLSEADMDKAQIGIGSVWWEGNTCNMHLNDLAAQVKEGVIGAEMVGMRFNTIGVSDGISMGTEGMSYSLQSRDIIADSIETVVSAQWYDGLIVLPGCDKNMPGALIAMGRLNRPSIMVYGGTIKPGHSHGETLDIVSAFQSYGAFLAHKIEEEERRDIVQHACPGPGACGGMYTANTMASAIEAMGMSLPYSSCTPAVDPAKIEECRRAGAAMRVLLERDIKPRDIMTRAAFENAMVMLMALGGSTNAVLHLLAMARAVDVDLTLDDFQKVSDRIPFIADLKPSGQYVMEDLHNAGGIPAVMKYLLANDLIDGSCLTVTGKTIAENLAGLPDLEPGQQVVHSLDNPIKESGHIRILKGNLAPGGSVAKIT…	560	pTDH3	cagttcgagtttatcattatcaatactgccatttcaaagaatacgtaaataattaatagtagtgattttcctaactttatttagtcaaaaaattagccttttaattctgctgtaacccgtacatgcccaaaatagggggcgggttacacagaatatataacatcgtaggtgtctgggtgaacagtttattcctggcatccactaaatataatggagcccgctttttaagctggcatccagaaaaaaaaagaatcccagcaccaaaatattgttttcttcaccaaccatcagttcataggtccattctcttagcgcaactacagagaacaggggcacaaacaggcaaaaaacgggcacaacctcaatggagtgatgcaacctgcctggagtaaatgatga…	680	pRPL18B	aagaggatgtccaatattttttttaaggaataaggatacttcaagactagattcccccctgcattcccatcagaaccgtaaaccttggcgctttccttgggaagtattcaagaagtgccttgtccggtttctgtggctcacaaaccagcgcgcccgatatggctttcttttcacttatgaatgtaccagtacgggacaattagaacgctcctgtaacaatctctttgcaaatgtggggttacattctaaccatgtcacactgctgacgaaattcaaagtaaaaaaaaatgggaccacgtcttgagaacgatagattttctttattttacattgaacagtcgttgtctcagcgcgctttatgttttcattcatacttcatattataaaataacaaaagaa…	700	pRET2	acgatggcttcttatctcacttcaatagtactttccaccggttatacttccggcttttccctattaatacaagctacaatttcaatgggtggcaaataatgtgtagaatagaaaataagccgacagggtaataaagaaaatttttagaaaaaaaaggttagatggcttatttaagttacaggctagcgaaaaaaggaacttcagggcaagtaaagtgtttgattgggcactagcatggcttataaaggcgagcaattgtcgaaactaattaatgttgtacggactattgctgtcatctcgtggtaaatgcgtgttccaggtcgaatactacttgcacacaggcgagcggggccccataaaagtgttgccgatttgttaagttgtcttttcggtttttct…	700	tTDH1	ataaagcaatcttgatgaggataatgatttttttttgaatatacataaatactaccgtttttctgctagattttgtgatgacgtaaataagtacatattactttttaagccaagacaagattaagcattaactttacccttttctttctaagtttcaatattagttatcactgtttaaaagttatggcgagaacgtcggcggttaaaatatattaccctgaacg	224
DHAD	A0A1H5HRH0	Tenacibaculum sp. MAR_2010_89	MELNKFSKQVTQDDTQPAAQAMLHAIGLSNEDLQKPLVGIASTGYEGNPCNMHLNDLAKLVKKGTENKDLIGLIFNTIGVSDGISMGTPGMRFSLPSRDVIADSMETVVQAMSYDGLVTVVGCDKNMPGALMAMLRLNRPSVLVYGGTIASGCHEGKKLDVVSAFEAWGEKVAGTIDNEEYQSVIEKACPGAGACGGMYTANTMASAIEALGMSLPYNSSNPAISQNKEDECVKAGEALRVLLEKDIKPSDIVTKKSLENAIRLVTIMGGSTNAVLHFLAIAKAADVKFTLKDFQRISDETPFLADLKPSGKYLMEDVHAVGGVPAVLKYLLEEGLLHGECLTVTGKTLAENLADVPGLVENQDVIKPIENPIKTTGHLRMLYGNLAEEGSVAKITGKE…	558	pTDH3	cagttcgagtttatcattatcaatactgccatttcaaagaatacgtaaataattaatagtagtgattttcctaactttatttagtcaaaaaattagccttttaattctgctgtaacccgtacatgcccaaaatagggggcgggttacacagaatatataacatcgtaggtgtctgggtgaacagtttattcctggcatccactaaatataatggagcccgctttttaagctggcatccagaaaaaaaaagaatcccagcaccaaaatattgttttcttcaccaaccatcagttcataggtccattctcttagcgcaactacagagaacaggggcacaaacaggcaaaaaacgggcacaacctcaatggagtgatgcaacctgcctggagtaaatgatga…	680	pRPL18B	aagaggatgtccaatattttttttaaggaataaggatacttcaagactagattcccccctgcattcccatcagaaccgtaaaccttggcgctttccttgggaagtattcaagaagtgccttgtccggtttctgtggctcacaaaccagcgcgcccgatatggctttcttttcacttatgaatgtaccagtacgggacaattagaacgctcctgtaacaatctctttgcaaatgtggggttacattctaaccatgtcacactgctgacgaaattcaaagtaaaaaaaaatgggaccacgtcttgagaacgatagattttctttattttacattgaacagtcgttgtctcagcgcgctttatgttttcattcatacttcatattataaaataacaaaagaa…	700	pRET2	acgatggcttcttatctcacttcaatagtactttccaccggttatacttccggcttttccctattaatacaagctacaatttcaatgggtggcaaataatgtgtagaatagaaaataagccgacagggtaataaagaaaatttttagaaaaaaaaggttagatggcttatttaagttacaggctagcgaaaaaaggaacttcagggcaagtaaagtgtttgattgggcactagcatggcttataaaggcgagcaattgtcgaaactaattaatgttgtacggactattgctgtcatctcgtggtaaatgcgtgttccaggtcgaatactacttgcacacaggcgagcggggccccataaaagtgttgccgatttgttaagttgtcttttcggtttttct…	700	tTDH1	ataaagcaatcttgatgaggataatgatttttttttgaatatacataaatactaccgtttttctgctagattttgtgatgacgtaaataagtacatattactttttaagccaagacaagattaagcattaactttacccttttctttctaagtttcaatattagttatcactgtttaaaagttatggcgagaacgtcggcggttaaaatatattaccctgaacg	224
DHAD	A0A3D5K3B6	Acidimicrobiaceae bacterium	MTDATHGGMKPRSHEVTDGPNRAPARAMLRAVGMNEDDFSKAQVGVASSWNEVTPCNIPLDALAKRCKEGVSEAGGFPLEFNTIAVSDGISMGHEGMRASLVSREIIADSVEAVMHAERLDAFVSFAGCDKSLPGMLMAAARINLPSVFVYGGSIMPGEHTDGSKLDIVSVFEAVGAHAVGSIDDAELLAIEREACPTIGSCAGMFTANTMASVGEAIGMSLPGSASAAAVDKRRADVAFASGHAVMNLLREGIRPRQIMTRAAFENAIAVVMALGGSTNAVLHLMAIAFEAGVELELEDFNRVAAKVPHLADTKPHGKYHMVDIDRIGGVPVVMQMLHDEGLLHADEITVTGKTVAENLAMLDVPAPDGDVIHAFGDPINALGGLAILRGSLAPKGSV…	564	pTDH3	cagttcgagtttatcattatcaatactgccatttcaaagaatacgtaaataattaatagtagtgattttcctaactttatttagtcaaaaaattagccttttaattctgctgtaacccgtacatgcccaaaatagggggcgggttacacagaatatataacatcgtaggtgtctgggtgaacagtttattcctggcatccactaaatataatggagcccgctttttaagctggcatccagaaaaaaaaagaatcccagcaccaaaatattgttttcttcaccaaccatcagttcataggtccattctcttagcgcaactacagagaacaggggcacaaacaggcaaaaaacgggcacaacctcaatggagtgatgcaacctgcctggagtaaatgatga…	680	pRPL18B	aagaggatgtccaatattttttttaaggaataaggatacttcaagactagattcccccctgcattcccatcagaaccgtaaaccttggcgctttccttgggaagtattcaagaagtgccttgtccggtttctgtggctcacaaaccagcgcgcccgatatggctttcttttcacttatgaatgtaccagtacgggacaattagaacgctcctgtaacaatctctttgcaaatgtggggttacattctaaccatgtcacactgctgacgaaattcaaagtaaaaaaaaatgggaccacgtcttgagaacgatagattttctttattttacattgaacagtcgttgtctcagcgcgctttatgttttcattcatacttcatattataaaataacaaaagaa…	700	pRET2	acgatggcttcttatctcacttcaatagtactttccaccggttatacttccggcttttccctattaatacaagctacaatttcaatgggtggcaaataatgtgtagaatagaaaataagccgacagggtaataaagaaaatttttagaaaaaaaaggttagatggcttatttaagttacaggctagcgaaaaaaggaacttcagggcaagtaaagtgtttgattgggcactagcatggcttataaaggcgagcaattgtcgaaactaattaatgttgtacggactattgctgtcatctcgtggtaaatgcgtgttccaggtcgaatactacttgcacacaggcgagcggggccccataaaagtgttgccgatttgttaagttgtcttttcggtttttct…	700	tTDH1	ataaagcaatcttgatgaggataatgatttttttttgaatatacataaatactaccgtttttctgctagattttgtgatgacgtaaataagtacatattactttttaagccaagacaagattaagcattaactttacccttttctttctaagtttcaatattagttatcactgtttaaaagttatggcgagaacgtcggcggttaaaatatattaccctgaacg	224
DHAD	H5WXG2	Saccharomonospora marina XMU15	MAEHDLKPRSREVTDGLERAAARGMLRAVGMGDDDFAKPQIGIASSWNEITPCNLSLKRLAEASKQGVHAEGGFPLEFGTISVSDGISMGHEGMHFSLVSREIIADSVETVMEAERLDGTVLLAGCDKSLPGMLMAAARLDVAAVFVYAGSILPGRVDDREVTIIDAFEAVGACARGLISREEVDRIERAICPGEGACGGMYTANTMACAAEALGMSLPGSASPPSVDRRRDRLARASGEAVVELLRHGITARDILTREAFENAIAVVMALGGSTNAVLHLLAIAHEAGVPLSLDDFSRVGDRVPHLADVKPFGRHVMTAVDRVGGVPVVMKALLDAGLLHGDCLTVTGKTLAENLAELTPPELDGEVIRSLADPIHPTGGLTILHGSLAPEGAVVKSA…	557	pTDH3	cagttcgagtttatcattatcaatactgccatttcaaagaatacgtaaataattaatagtagtgattttcctaactttatttagtcaaaaaattagccttttaattctgctgtaacccgtacatgcccaaaatagggggcgggttacacagaatatataacatcgtaggtgtctgggtgaacagtttattcctggcatccactaaatataatggagcccgctttttaagctggcatccagaaaaaaaaagaatcccagcaccaaaatattgttttcttcaccaaccatcagttcataggtccattctcttagcgcaactacagagaacaggggcacaaacaggcaaaaaacgggcacaacctcaatggagtgatgcaacctgcctggagtaaatgatga…	680	pRPL18B	aagaggatgtccaatattttttttaaggaataaggatacttcaagactagattcccccctgcattcccatcagaaccgtaaaccttggcgctttccttgggaagtattcaagaagtgccttgtccggtttctgtggctcacaaaccagcgcgcccgatatggctttcttttcacttatgaatgtaccagtacgggacaattagaacgctcctgtaacaatctctttgcaaatgtggggttacattctaaccatgtcacactgctgacgaaattcaaagtaaaaaaaaatgggaccacgtcttgagaacgatagattttctttattttacattgaacagtcgttgtctcagcgcgctttatgttttcattcatacttcatattataaaataacaaaagaa…	700	pRET2	acgatggcttcttatctcacttcaatagtactttccaccggttatacttccggcttttccctattaatacaagctacaatttcaatgggtggcaaataatgtgtagaatagaaaataagccgacagggtaataaagaaaatttttagaaaaaaaaggttagatggcttatttaagttacaggctagcgaaaaaaggaacttcagggcaagtaaagtgtttgattgggcactagcatggcttataaaggcgagcaattgtcgaaactaattaatgttgtacggactattgctgtcatctcgtggtaaatgcgtgttccaggtcgaatactacttgcacacaggcgagcggggccccataaaagtgttgccgatttgttaagttgtcttttcggtttttct…	700	tTDH1	ataaagcaatcttgatgaggataatgatttttttttgaatatacataaatactaccgtttttctgctagattttgtgatgacgtaaataagtacatattactttttaagccaagacaagattaagcattaactttacccttttctttctaagtttcaatattagttatcactgtttaaaagttatggcgagaacgtcggcggttaaaatatattaccctgaacg	224
DHAD	L8AMU6	Bacillus subtilis BEST7613	MSNNPRSQVITQGTQRSPNRAMLRAVGFGDDDFTKPIVGIANGYSTITPCNMGINDLALRAEAGLRTAGAMPQLFGTITISDGISMGTEGMKYSLVSREVIADSIETVCNGQRMDGVLAIGGCDKNMPGAMIAMARLNIPSIFVYGGTIKPGHYAGEDLTVVSAFEAVGQYSAGKIDEETLYGIERNACPGAGSCGGMFTANTMSSAFEAMGMSLPYSSTMAAVDGEKADSTEESAKVLVEAIKKQILPSQILTRKAFENAIAVIMAVGGSTNAVLHLLAIANTIGVPLSLDDFETIRHKVPVLCDLKPSGKYVTTNLHAAGGIPQVMKILLVNGILHGDALTITGQTIAEVLADIPDQPPAGQDVIHSWDDPVYQEGHLAVLKGNLATEGSVAKISGV…	561	pTDH3	cagttcgagtttatcattatcaatactgccatttcaaagaatacgtaaataattaatagtagtgattttcctaactttatttagtcaaaaaattagccttttaattctgctgtaacccgtacatgcccaaaatagggggcgggttacacagaatatataacatcgtaggtgtctgggtgaacagtttattcctggcatccactaaatataatggagcccgctttttaagctggcatccagaaaaaaaaagaatcccagcaccaaaatattgttttcttcaccaaccatcagttcataggtccattctcttagcgcaactacagagaacaggggcacaaacaggcaaaaaacgggcacaacctcaatggagtgatgcaacctgcctggagtaaatgatga…	680	pRPL18B	aagaggatgtccaatattttttttaaggaataaggatacttcaagactagattcccccctgcattcccatcagaaccgtaaaccttggcgctttccttgggaagtattcaagaagtgccttgtccggtttctgtggctcacaaaccagcgcgcccgatatggctttcttttcacttatgaatgtaccagtacgggacaattagaacgctcctgtaacaatctctttgcaaatgtggggttacattctaaccatgtcacactgctgacgaaattcaaagtaaaaaaaaatgggaccacgtcttgagaacgatagattttctttattttacattgaacagtcgttgtctcagcgcgctttatgttttcattcatacttcatattataaaataacaaaagaa…	700	pRET2	acgatggcttcttatctcacttcaatagtactttccaccggttatacttccggcttttccctattaatacaagctacaatttcaatgggtggcaaataatgtgtagaatagaaaataagccgacagggtaataaagaaaatttttagaaaaaaaaggttagatggcttatttaagttacaggctagcgaaaaaaggaacttcagggcaagtaaagtgtttgattgggcactagcatggcttataaaggcgagcaattgtcgaaactaattaatgttgtacggactattgctgtcatctcgtggtaaatgcgtgttccaggtcgaatactacttgcacacaggcgagcggggccccataaaagtgttgccgatttgttaagttgtcttttcggtttttct…	700	tTDH1	ataaagcaatcttgatgaggataatgatttttttttgaatatacataaatactaccgtttttctgctagattttgtgatgacgtaaataagtacatattactttttaagccaagacaagattaagcattaactttacccttttctttctaagtttcaatattagttatcactgtttaaaagttatggcgagaacgtcggcggttaaaatatattaccctgaacg	224
KDC	Q06408	Saccharomyces cerevisiae (strain ATCC 204508 / S288c)	MAPVTIEKFVNQEERHLVSNRSATIPFGEYIFKRLLSIDTKSVFGVPGDFNLSLLEYLYSPSVESAGLRWVGTCNELNAAYAADGYSRYSNKIGCLITTYGVGELSALNGIAGSFAENVKVLHIVGVAKSIDSRSSNFSDRNLHHLVPQLHDSNFKGPNHKVYHDMVKDRVACSVAYLEDIETACDQVDNVIRDIYKYSKPGYIFVPADFADMSVTCDNLVNVPRISQQDCIVYPSENQLSDIINKITSWIYSSKTPAILGDVLTDRYGVSNFLNKLICKTGIWNFSTVMGKSVIDESNPTYMGQYNGKEGLKQVYEHFELCDLVLHFGVDINEINNGHYTFTYKPNAKIIQFHPNYIRLVDTRQGNEQMFKGINFAPILKELYKRIDVSKLSLQYDSN…	635	pTEF1	ccttgccaacagggagttcttcagagacatggaggctcaaaacgaaattattgacagcctagacatcaatagtcatacaacagaaagcgaccacccaactttggctgataatagcgtataaacaatgcatactttgtacgttcaaaatacaatgcagtagatatatttatgcatattacatataatacatatcacataggaagcaacaggcgcgttggacttttaattttcgaggaccgcgaatccttacatcacacccaatcccccacaagtgatcccccacacaccatagcttcaaaatgtttctactccttttttactcttccagattttctcggactccgcgcatcgccgtaccacttcaaaacacccaagcacagcatactaaatttcccctct…	700	pALD6	taagggcatgatagaattggattatgtaaaaggtgaagataccattgtagaagcaaccagcacgtcgccgtggctgatgaagtctcctcttgcccgggccgcagaaaagaggggcagtggcctgtttttcgacataaatgaggggcatggccagcaccaagacgtcattgttgcatatggcgtatccaagccgaaacggcgctcgcctcatccccacgggaataaggcagccgacaaaagaaaaacgaccgaaaaggaaccagaaagaaaaaagagggtgggcgcgccgcggacgtgtaaaaagatatgcatccagcttctatatcgctttaactttaccgttttgggcatcgggaacgtatgtaacattgatctcctcttgggaacggtgagtgcaac…	700	pPOP6	ttcgtgctttgtgataaagtgtttcacgtcatccgacatgacttcgtagttatggactgaactgtgtggtgaggttccatgatttcttaggtccagcagatacatgtctcttcccaatttcttgttaaggttacggccaatgcttcggttgttgagcttgttaccgaataagccgtgaagtatgataataggtggtcttggcttcccttcatccccagtttttactgcatctctcttgattatgtcatatgaaaggtccagtgggacttgcttttgttgcagcacctttgctaatgaatgaaaggcacatagtgactgcttaaaaatgcaggaacttaaattattccgaatggtattttgtctcacatatattgtcccatactgtgccaagatcccggc…	700	tADH1	gcgaatttcttatgatttatgatttttattattaaataagttataaaaaaaataagtgtatacaaattttaaagtgactcttaggttttaaaacgaaaattcttattcttgagtaactctttcctgtaggtcaggttgctttctcaggtatagcatgaggtcgctcttattgaccacacctctaccggcatgccgagcaaatgcctgcaaatcgctccccatttc	225
KDC	Q6QBS4	Lactococcus lactis	MYTVGDYLLDRLHELGIEEIFGVPGDYNLQFLDQIISREDMKWIGNANELNASYMADGYARTKKAAAFLTTFGVGELSAINGLAGSYAENLPVVEIVGSPTSKVQNDGKFVHHTLADGDFKHFMKMHEPVTAARTLLTAENATYEIDRVLSQLLKERKPVYINLPVDVAAAKAEKPALSLEKESSTTNTTEQVILSKIEESLKNAQKPVVIAGHEVISFGLEKTVTQFVSETKLPITTLNFGKSAVDESLPSFLGIYNGKLSEISLKNFVESADFILMLGVKLTDSSTGAFTHHLDENKMISLNIDEGIIFNKVVEDFDFRAVVSSLSELKGIEYEGQYIDKQYEEFIPSSAPLSQDRLWQAVESLTQSNETIVAEQGTSFFGASTIFLKSNSRFIGQP…	547	pTEF1	ccttgccaacagggagttcttcagagacatggaggctcaaaacgaaattattgacagcctagacatcaatagtcatacaacagaaagcgaccacccaactttggctgataatagcgtataaacaatgcatactttgtacgttcaaaatacaatgcagtagatatatttatgcatattacatataatacatatcacataggaagcaacaggcgcgttggacttttaattttcgaggaccgcgaatccttacatcacacccaatcccccacaagtgatcccccacacaccatagcttcaaaatgtttctactccttttttactcttccagattttctcggactccgcgcatcgccgtaccacttcaaaacacccaagcacagcatactaaatttcccctct…	700	pALD6	taagggcatgatagaattggattatgtaaaaggtgaagataccattgtagaagcaaccagcacgtcgccgtggctgatgaagtctcctcttgcccgggccgcagaaaagaggggcagtggcctgtttttcgacataaatgaggggcatggccagcaccaagacgtcattgttgcatatggcgtatccaagccgaaacggcgctcgcctcatccccacgggaataaggcagccgacaaaagaaaaacgaccgaaaaggaaccagaaagaaaaaagagggtgggcgcgccgcggacgtgtaaaaagatatgcatccagcttctatatcgctttaactttaccgttttgggcatcgggaacgtatgtaacattgatctcctcttgggaacggtgagtgcaac…	700	pPOP6	ttcgtgctttgtgataaagtgtttcacgtcatccgacatgacttcgtagttatggactgaactgtgtggtgaggttccatgatttcttaggtccagcagatacatgtctcttcccaatttcttgttaaggttacggccaatgcttcggttgttgagcttgttaccgaataagccgtgaagtatgataataggtggtcttggcttcccttcatccccagtttttactgcatctctcttgattatgtcatatgaaaggtccagtgggacttgcttttgttgcagcacctttgctaatgaatgaaaggcacatagtgactgcttaaaaatgcaggaacttaaattattccgaatggtattttgtctcacatatattgtcccatactgtgccaagatcccggc…	700	tADH1	gcgaatttcttatgatttatgatttttattattaaataagttataaaaaaaataagtgtatacaaattttaaagtgactcttaggttttaaaacgaaaattcttattcttgagtaactctttcctgtaggtcaggttgctttctcaggtatagcatgaggtcgctcttattgaccacacctctaccggcatgccgagcaaatgcctgcaaatcgctccccatttc	225
KDC	A0A0X3SAL9	Streptomyces sp. NRRL F-5122	MGTCTVGDHLLRRLREIGVGHVFGVPGDYQLEFLDQLEAMDGIEWIGNCNELNAAYAADGYGRLNGIAALVTTFSVGELSALNGVAGAYAESVPVVSIVGTPATFVVEDKQKVHHTAGDGDFRRAARCAEEYTVAQATLTRDNAASEIDRVLCLCWLLKRPVYIMLPSDVACETIEAPGEPLVLPEPSSDPRTLARFTDQARDLLRSADSMAVLLGPEADRYRLAPQLVRLVEGIGCPVACLSSAKGVFPEDHDQFIGGYAGKLSDSYVRETIENAACLLAVGTQFTDSVTGGFSQNIDPSRLIALHPTAAAVGSVRHDHVSMKDAIQALAGAGIRKPSDITSQFRRCVGAAAPHEPVRSSRLVQERFWEQFQEFLEPGDVVIADQGTSYFGCAELPFP…	561	pTEF1	ccttgccaacagggagttcttcagagacatggaggctcaaaacgaaattattgacagcctagacatcaatagtcatacaacagaaagcgaccacccaactttggctgataatagcgtataaacaatgcatactttgtacgttcaaaatacaatgcagtagatatatttatgcatattacatataatacatatcacataggaagcaacaggcgcgttggacttttaattttcgaggaccgcgaatccttacatcacacccaatcccccacaagtgatcccccacacaccatagcttcaaaatgtttctactccttttttactcttccagattttctcggactccgcgcatcgccgtaccacttcaaaacacccaagcacagcatactaaatttcccctct…	700	pALD6	taagggcatgatagaattggattatgtaaaaggtgaagataccattgtagaagcaaccagcacgtcgccgtggctgatgaagtctcctcttgcccgggccgcagaaaagaggggcagtggcctgtttttcgacataaatgaggggcatggccagcaccaagacgtcattgttgcatatggcgtatccaagccgaaacggcgctcgcctcatccccacgggaataaggcagccgacaaaagaaaaacgaccgaaaaggaaccagaaagaaaaaagagggtgggcgcgccgcggacgtgtaaaaagatatgcatccagcttctatatcgctttaactttaccgttttgggcatcgggaacgtatgtaacattgatctcctcttgggaacggtgagtgcaac…	700	pPOP6	ttcgtgctttgtgataaagtgtttcacgtcatccgacatgacttcgtagttatggactgaactgtgtggtgaggttccatgatttcttaggtccagcagatacatgtctcttcccaatttcttgttaaggttacggccaatgcttcggttgttgagcttgttaccgaataagccgtgaagtatgataataggtggtcttggcttcccttcatccccagtttttactgcatctctcttgattatgtcatatgaaaggtccagtgggacttgcttttgttgcagcacctttgctaatgaatgaaaggcacatagtgactgcttaaaaatgcaggaacttaaattattccgaatggtattttgtctcacatatattgtcccatactgtgccaagatcccggc…	700	tADH1	gcgaatttcttatgatttatgatttttattattaaataagttataaaaaaaataagtgtatacaaattttaaagtgactcttaggttttaaaacgaaaattcttattcttgagtaactctttcctgtaggtcaggttgctttctcaggtatagcatgaggtcgctcttattgaccacacctctaccggcatgccgagcaaatgcctgcaaatcgctccccatttc	225
KDC	A0A173XQ26	Clostridium ventriculi	MTKKITVGNYLIKRLKELGIKDVFGVPGDYNLLFLDQIDDAENLNWIGNCNELNASYAADGYARINGMGALVTTFGVGELSAINGIAGSYAEHVPVIKIVGMPSTTVMNNKKLVHHTLGEGIFNNFSEAFKQVTVGTCILDDLDKVSKEIDSILCKCYYEKKPVYIGLPIDISGAEILDNDSPLSLSKFESDKKTLEKFTENLLNKINNAKFPMILTDFEVNRYGLNNELLNFIEKSGLPVASLGLGKGVIDETHSQFIGTYNGTLSNDYIKSIVEKADCFILIGVKLTDSITAGFSFIHNLNDIDIINIHPLFSTLDNETFSNIYMKDILTKLASNVASRNFKKENINIEEDVPCDELNSSEILTQKSFFNKINNFIKPNDVLLAEQGTSFFGACTLN…	558	pTEF1	ccttgccaacagggagttcttcagagacatggaggctcaaaacgaaattattgacagcctagacatcaatagtcatacaacagaaagcgaccacccaactttggctgataatagcgtataaacaatgcatactttgtacgttcaaaatacaatgcagtagatatatttatgcatattacatataatacatatcacataggaagcaacaggcgcgttggacttttaattttcgaggaccgcgaatccttacatcacacccaatcccccacaagtgatcccccacacaccatagcttcaaaatgtttctactccttttttactcttccagattttctcggactccgcgcatcgccgtaccacttcaaaacacccaagcacagcatactaaatttcccctct…	700	pALD6	taagggcatgatagaattggattatgtaaaaggtgaagataccattgtagaagcaaccagcacgtcgccgtggctgatgaagtctcctcttgcccgggccgcagaaaagaggggcagtggcctgtttttcgacataaatgaggggcatggccagcaccaagacgtcattgttgcatatggcgtatccaagccgaaacggcgctcgcctcatccccacgggaataaggcagccgacaaaagaaaaacgaccgaaaaggaaccagaaagaaaaaagagggtgggcgcgccgcggacgtgtaaaaagatatgcatccagcttctatatcgctttaactttaccgttttgggcatcgggaacgtatgtaacattgatctcctcttgggaacggtgagtgcaac…	700	pPOP6	ttcgtgctttgtgataaagtgtttcacgtcatccgacatgacttcgtagttatggactgaactgtgtggtgaggttccatgatttcttaggtccagcagatacatgtctcttcccaatttcttgttaaggttacggccaatgcttcggttgttgagcttgttaccgaataagccgtgaagtatgataataggtggtcttggcttcccttcatccccagtttttactgcatctctcttgattatgtcatatgaaaggtccagtgggacttgcttttgttgcagcacctttgctaatgaatgaaaggcacatagtgactgcttaaaaatgcaggaacttaaattattccgaatggtattttgtctcacatatattgtcccatactgtgccaagatcccggc…	700	tADH1	gcgaatttcttatgatttatgatttttattattaaataagttataaaaaaaataagtgtatacaaattttaaagtgactcttaggttttaaaacgaaaattcttattcttgagtaactctttcctgtaggtcaggttgctttctcaggtatagcatgaggtcgctcttattgaccacacctctaccggcatgccgagcaaatgcctgcaaatcgctccccatttc	225
KDC	A0A1E5H735	Enterococcus termitis	MYTVADYLLDRLKELGIDDIFGVPGDYNLKFLDQITARKDLKWIGNANELNAAYMADGYARTNGLSAFVTTFGVGELSAINGLAGSYAENVPVIEIVGSPTTKVQEAKKLVHHTLGDGDFMHFEKMHDEITAAVAHLTIENALTEIDRVLQVALTQKRPVYLNLPIDVAESEATKPVHALIKASREEDFSDLLKTISEHLQRSVSPIVIAGHELLSWQLEQPLAAFIQKFNLPITSLPLGKSAFNEEDPHYLGTYSGSTTAEPLKNRVDSADFILLLGAKLTDSATSGFSFGFSEQQMISIGCDEVSLFGTKEKGIQLDQFLPTLMNLSYEGYSGELLPMIHAAREEEINDTLTQKTLWSSIESFLIPGDIVAAEQGTSFFGMTNVALKKDMFFIGQPL…	546	pTEF1	ccttgccaacagggagttcttcagagacatggaggctcaaaacgaaattattgacagcctagacatcaatagtcatacaacagaaagcgaccacccaactttggctgataatagcgtataaacaatgcatactttgtacgttcaaaatacaatgcagtagatatatttatgcatattacatataatacatatcacataggaagcaacaggcgcgttggacttttaattttcgaggaccgcgaatccttacatcacacccaatcccccacaagtgatcccccacacaccatagcttcaaaatgtttctactccttttttactcttccagattttctcggactccgcgcatcgccgtaccacttcaaaacacccaagcacagcatactaaatttcccctct…	700	pALD6	taagggcatgatagaattggattatgtaaaaggtgaagataccattgtagaagcaaccagcacgtcgccgtggctgatgaagtctcctcttgcccgggccgcagaaaagaggggcagtggcctgtttttcgacataaatgaggggcatggccagcaccaagacgtcattgttgcatatggcgtatccaagccgaaacggcgctcgcctcatccccacgggaataaggcagccgacaaaagaaaaacgaccgaaaaggaaccagaaagaaaaaagagggtgggcgcgccgcggacgtgtaaaaagatatgcatccagcttctatatcgctttaactttaccgttttgggcatcgggaacgtatgtaacattgatctcctcttgggaacggtgagtgcaac…	700	pPOP6	ttcgtgctttgtgataaagtgtttcacgtcatccgacatgacttcgtagttatggactgaactgtgtggtgaggttccatgatttcttaggtccagcagatacatgtctcttcccaatttcttgttaaggttacggccaatgcttcggttgttgagcttgttaccgaataagccgtgaagtatgataataggtggtcttggcttcccttcatccccagtttttactgcatctctcttgattatgtcatatgaaaggtccagtgggacttgcttttgttgcagcacctttgctaatgaatgaaaggcacatagtgactgcttaaaaatgcaggaacttaaattattccgaatggtattttgtctcacatatattgtcccatactgtgccaagatcccggc…	700	tADH1	gcgaatttcttatgatttatgatttttattattaaataagttataaaaaaaataagtgtatacaaattttaaagtgactcttaggttttaaaacgaaaattcttattcttgagtaactctttcctgtaggtcaggttgctttctcaggtatagcatgaggtcgctcttattgaccacacctctaccggcatgccgagcaaatgcctgcaaatcgctccccatttc	225
KDC	F8FBN6	Paenibacillus mucilaginosus (strain KNP414)	MTDTDEAGGKFMIAAVNVTEFCTVGDYLIYRMKEVGIEHIFGVPGDFNLHFLDQIEASGEVSWVGNCNELNAAYSADGYARIRGIGALVTTFGVGELSALNGIAGAYAEHVPVIQITGAPSTSASAQGKRIHHTLGDGDYTHFSSMYKEVTVAQTSLTADNAPEEIDRVLAACWLQKRPVYIYLPSDVCYQSVPCPKGPLSLPRFSSDPGRLQSFLTLAAEALNNASFPVILADYEVSRYHLTDALRSFVNHSGYPAASLSMGKGVIDENHPQFIGVYSGKISDPYVSSMIDSADCILSIGVRLNDVVTGGFTHNLPPEKMIELHPSCAQIGQVDYPDVVMSDVLEQLIPRIRRRSMEQANLLSLQARQSPRIEILSPHGSGRISQERFWGMISEFLQP…	582	pTEF1	ccttgccaacagggagttcttcagagacatggaggctcaaaacgaaattattgacagcctagacatcaatagtcatacaacagaaagcgaccacccaactttggctgataatagcgtataaacaatgcatactttgtacgttcaaaatacaatgcagtagatatatttatgcatattacatataatacatatcacataggaagcaacaggcgcgttggacttttaattttcgaggaccgcgaatccttacatcacacccaatcccccacaagtgatcccccacacaccatagcttcaaaatgtttctactccttttttactcttccagattttctcggactccgcgcatcgccgtaccacttcaaaacacccaagcacagcatactaaatttcccctct…	700	pALD6	taagggcatgatagaattggattatgtaaaaggtgaagataccattgtagaagcaaccagcacgtcgccgtggctgatgaagtctcctcttgcccgggccgcagaaaagaggggcagtggcctgtttttcgacataaatgaggggcatggccagcaccaagacgtcattgttgcatatggcgtatccaagccgaaacggcgctcgcctcatccccacgggaataaggcagccgacaaaagaaaaacgaccgaaaaggaaccagaaagaaaaaagagggtgggcgcgccgcggacgtgtaaaaagatatgcatccagcttctatatcgctttaactttaccgttttgggcatcgggaacgtatgtaacattgatctcctcttgggaacggtgagtgcaac…	700	pPOP6	ttcgtgctttgtgataaagtgtttcacgtcatccgacatgacttcgtagttatggactgaactgtgtggtgaggttccatgatttcttaggtccagcagatacatgtctcttcccaatttcttgttaaggttacggccaatgcttcggttgttgagcttgttaccgaataagccgtgaagtatgataataggtggtcttggcttcccttcatccccagtttttactgcatctctcttgattatgtcatatgaaaggtccagtgggacttgcttttgttgcagcacctttgctaatgaatgaaaggcacatagtgactgcttaaaaatgcaggaacttaaattattccgaatggtattttgtctcacatatattgtcccatactgtgccaagatcccggc…	700	tADH1	gcgaatttcttatgatttatgatttttattattaaataagttataaaaaaaataagtgtatacaaattttaaagtgactcttaggttttaaaacgaaaattcttattcttgagtaactctttcctgtaggtcaggttgctttctcaggtatagcatgaggtcgctcttattgaccacacctctaccggcatgccgagcaaatgcctgcaaatcgctccccatttc	225
KDC	A0A0K2X377	Helicobacter ailurogastricus	MTVSIGQYLLDRLKDYGVGHIFGVPGDYNLGFLDMIEDDPNLEWIGNCNELNASYAADGYARIKPMGALLTTFGVGELSAINGVAGSFAESVPVVKIVGMPSRNVSENRRFVHHTLGDGEFMRFYAMYQGISAAQTILNKQNAKSEIDRVLAECALHKKPVYIGIPADVPHMQIEVSSPMLYKPKSDKKILNAFIEAVKKTLKTYKSFIAMADYEVNRYHLNQELHDFIEATNLPIASLSMGKGVFSEQHPNFIGVYNGILSDDRVTNAIKESDCTILVGVKLTDSLTADFHYICEEPTPKIEVHPLYSKIGEKVYSDILMQDVLKKLSHLNFKSKMPSKEPKEKPKLTGKLTQRQFFQVVEKHLQPNGVLIAEQGTSFFGAIDVSLPQGTSFIGQPLW…	547	pTEF1	ccttgccaacagggagttcttcagagacatggaggctcaaaacgaaattattgacagcctagacatcaatagtcatacaacagaaagcgaccacccaactttggctgataatagcgtataaacaatgcatactttgtacgttcaaaatacaatgcagtagatatatttatgcatattacatataatacatatcacataggaagcaacaggcgcgttggacttttaattttcgaggaccgcgaatccttacatcacacccaatcccccacaagtgatcccccacacaccatagcttcaaaatgtttctactccttttttactcttccagattttctcggactccgcgcatcgccgtaccacttcaaaacacccaagcacagcatactaaatttcccctct…	700	pALD6	taagggcatgatagaattggattatgtaaaaggtgaagataccattgtagaagcaaccagcacgtcgccgtggctgatgaagtctcctcttgcccgggccgcagaaaagaggggcagtggcctgtttttcgacataaatgaggggcatggccagcaccaagacgtcattgttgcatatggcgtatccaagccgaaacggcgctcgcctcatccccacgggaataaggcagccgacaaaagaaaaacgaccgaaaaggaaccagaaagaaaaaagagggtgggcgcgccgcggacgtgtaaaaagatatgcatccagcttctatatcgctttaactttaccgttttgggcatcgggaacgtatgtaacattgatctcctcttgggaacggtgagtgcaac…	700	pPOP6	ttcgtgctttgtgataaagtgtttcacgtcatccgacatgacttcgtagttatggactgaactgtgtggtgaggttccatgatttcttaggtccagcagatacatgtctcttcccaatttcttgttaaggttacggccaatgcttcggttgttgagcttgttaccgaataagccgtgaagtatgataataggtggtcttggcttcccttcatccccagtttttactgcatctctcttgattatgtcatatgaaaggtccagtgggacttgcttttgttgcagcacctttgctaatgaatgaaaggcacatagtgactgcttaaaaatgcaggaacttaaattattccgaatggtattttgtctcacatatattgtcccatactgtgccaagatcccggc…	700	tADH1	gcgaatttcttatgatttatgatttttattattaaataagttataaaaaaaataagtgtatacaaattttaaagtgactcttaggttttaaaacgaaaattcttattcttgagtaactctttcctgtaggtcaggttgctttctcaggtatagcatgaggtcgctcttattgaccacacctctaccggcatgccgagcaaatgcctgcaaatcgctccccatttc	225
KDC	A0A3D8TPB7	Listeria kieliensis	MYTIGDYLLDRLSELGITEIFGVPGDYNLQFLDKIMVNKNLNWVGNANELNAAYMADGYARTRKAAALVTTFGVGELSAMNGMAGSFAENVPVVEIVGSPQSAVQDARKLVHHTLGDGEFSHFEKMHQSLTAATAHLTKENAPAEIDRVLNTLLETRKPVYLNLPIDVAESPASKPSGKLSGLTELTGEDQNLLQEIESAFSKAKQPVVMTGHELASFGLEKSIQRFIEKTNLPVTTLSLGKGVIDETTTSFIGTYSGALSDPSVQAFVDQADFLLLLGVKLSDSVTATFSQGFSEQNVIAVNVDEVRLYGKTSQNHHFEPLMKSLETLEVAPYSGDYPAKSDDSASFIPAAAPLTQKRYWQAMNAFFEPGDTLIAEQGTSYFGIAPLFLKTNTSFIGQ…	548	pTEF1	ccttgccaacagggagttcttcagagacatggaggctcaaaacgaaattattgacagcctagacatcaatagtcatacaacagaaagcgaccacccaactttggctgataatagcgtataaacaatgcatactttgtacgttcaaaatacaatgcagtagatatatttatgcatattacatataatacatatcacataggaagcaacaggcgcgttggacttttaattttcgaggaccgcgaatccttacatcacacccaatcccccacaagtgatcccccacacaccatagcttcaaaatgtttctactccttttttactcttccagattttctcggactccgcgcatcgccgtaccacttcaaaacacccaagcacagcatactaaatttcccctct…	700	pALD6	taagggcatgatagaattggattatgtaaaaggtgaagataccattgtagaagcaaccagcacgtcgccgtggctgatgaagtctcctcttgcccgggccgcagaaaagaggggcagtggcctgtttttcgacataaatgaggggcatggccagcaccaagacgtcattgttgcatatggcgtatccaagccgaaacggcgctcgcctcatccccacgggaataaggcagccgacaaaagaaaaacgaccgaaaaggaaccagaaagaaaaaagagggtgggcgcgccgcggacgtgtaaaaagatatgcatccagcttctatatcgctttaactttaccgttttgggcatcgggaacgtatgtaacattgatctcctcttgggaacggtgagtgcaac…	700	pPOP6	ttcgtgctttgtgataaagtgtttcacgtcatccgacatgacttcgtagttatggactgaactgtgtggtgaggttccatgatttcttaggtccagcagatacatgtctcttcccaatttcttgttaaggttacggccaatgcttcggttgttgagcttgttaccgaataagccgtgaagtatgataataggtggtcttggcttcccttcatccccagtttttactgcatctctcttgattatgtcatatgaaaggtccagtgggacttgcttttgttgcagcacctttgctaatgaatgaaaggcacatagtgactgcttaaaaatgcaggaacttaaattattccgaatggtattttgtctcacatatattgtcccatactgtgccaagatcccggc…	700	tADH1	gcgaatttcttatgatttatgatttttattattaaataagttataaaaaaaataagtgtatacaaattttaaagtgactcttaggttttaaaacgaaaattcttattcttgagtaactctttcctgtaggtcaggttgctttctcaggtatagcatgaggtcgctcttattgaccacacctctaccggcatgccgagcaaatgcctgcaaatcgctccccatttc	225
KDC	A0A0U2NS09	Enterococcus rotai	MYTVADYLLDRLKELGIDEIFGVPGDYNLQFLDHVTAREDLEWIGNANELNAAYMADGYARTKGISAFVTTFGVGELSAVNGLAGSFAENVPVIEIVGSPTTAVQASKKLVHHTLGDGDFLRFEKMHEEVTAGIAHLTANNALTEIDRVLLIAITEKRPVYINLPIDIATITVSKPQSKLNSQAEQLTAVEAAILTKVEQALQQAQCPVVIAGHEILSYHIEQQLDAFIQKFNLPITTLPLGKSAFNEDDAHYLGTYTGSTTDEPLKSRVDTADLVLLLGVKLTDSATSGFSFGFTDQQVISIGSTEVLFYGEQQEKVQLDRFVSALATLSFSRFTGEIIPVKRTENLVITDENLTQKQFWKMVEEFLISGDTIIGEQGTSFFGLTNVPLKKAVNFIGQ…	548	pTEF1	ccttgccaacagggagttcttcagagacatggaggctcaaaacgaaattattgacagcctagacatcaatagtcatacaacagaaagcgaccacccaactttggctgataatagcgtataaacaatgcatactttgtacgttcaaaatacaatgcagtagatatatttatgcatattacatataatacatatcacataggaagcaacaggcgcgttggacttttaattttcgaggaccgcgaatccttacatcacacccaatcccccacaagtgatcccccacacaccatagcttcaaaatgtttctactccttttttactcttccagattttctcggactccgcgcatcgccgtaccacttcaaaacacccaagcacagcatactaaatttcccctct…	700	pALD6	taagggcatgatagaattggattatgtaaaaggtgaagataccattgtagaagcaaccagcacgtcgccgtggctgatgaagtctcctcttgcccgggccgcagaaaagaggggcagtggcctgtttttcgacataaatgaggggcatggccagcaccaagacgtcattgttgcatatggcgtatccaagccgaaacggcgctcgcctcatccccacgggaataaggcagccgacaaaagaaaaacgaccgaaaaggaaccagaaagaaaaaagagggtgggcgcgccgcggacgtgtaaaaagatatgcatccagcttctatatcgctttaactttaccgttttgggcatcgggaacgtatgtaacattgatctcctcttgggaacggtgagtgcaac…	700	pPOP6	ttcgtgctttgtgataaagtgtttcacgtcatccgacatgacttcgtagttatggactgaactgtgtggtgaggttccatgatttcttaggtccagcagatacatgtctcttcccaatttcttgttaaggttacggccaatgcttcggttgttgagcttgttaccgaataagccgtgaagtatgataataggtggtcttggcttcccttcatccccagtttttactgcatctctcttgattatgtcatatgaaaggtccagtgggacttgcttttgttgcagcacctttgctaatgaatgaaaggcacatagtgactgcttaaaaatgcaggaacttaaattattccgaatggtattttgtctcacatatattgtcccatactgtgccaagatcccggc…	700	tADH1	gcgaatttcttatgatttatgatttttattattaaataagttataaaaaaaataagtgtatacaaattttaaagtgactcttaggttttaaaacgaaaattcttattcttgagtaactctttcctgtaggtcaggttgctttctcaggtatagcatgaggtcgctcttattgaccacacctctaccggcatgccgagcaaatgcctgcaaatcgctccccatttc	225
KDC	A0A0J5S9M4	Fructobacillus sp. EFB-N1	MTEYTISDYLLDVIKTMGGDEILGVPGDYNLQFLDHITHRNDMKWVGNANELNASYMADGYAREKGFATFVTTFGVGELSAINGLSGSIAEHVPVLEIVGAPTNGVQRAGKLVHHTFGDSNFDRFIKAHETLGIKTTVLDEDNAIDQINETLTYIANEKKPAYLVLPSDLVNAPVNPAVKEGISALFTTTKQEAPASIAAIKQATAKASHPVIVVGHEIDRFNLGQAVQDFSLNNNIPIVDLGLGKAAVDESFTNFVGTYNGTISNESINHFVADADVVFVLGAKLTDSVTGGFTQEFDESQTITLSTRRGTIFGQSLPADFDFVATIQGLATTDLNLSLPAVQKPAEPAALQASDQPLTQAFYDRALQDFITGNKTLIAEQGTSFFGLASQNLASGAK…	552	pTEF1	ccttgccaacagggagttcttcagagacatggaggctcaaaacgaaattattgacagcctagacatcaatagtcatacaacagaaagcgaccacccaactttggctgataatagcgtataaacaatgcatactttgtacgttcaaaatacaatgcagtagatatatttatgcatattacatataatacatatcacataggaagcaacaggcgcgttggacttttaattttcgaggaccgcgaatccttacatcacacccaatcccccacaagtgatcccccacacaccatagcttcaaaatgtttctactccttttttactcttccagattttctcggactccgcgcatcgccgtaccacttcaaaacacccaagcacagcatactaaatttcccctct…	700	pALD6	taagggcatgatagaattggattatgtaaaaggtgaagataccattgtagaagcaaccagcacgtcgccgtggctgatgaagtctcctcttgcccgggccgcagaaaagaggggcagtggcctgtttttcgacataaatgaggggcatggccagcaccaagacgtcattgttgcatatggcgtatccaagccgaaacggcgctcgcctcatccccacgggaataaggcagccgacaaaagaaaaacgaccgaaaaggaaccagaaagaaaaaagagggtgggcgcgccgcggacgtgtaaaaagatatgcatccagcttctatatcgctttaactttaccgttttgggcatcgggaacgtatgtaacattgatctcctcttgggaacggtgagtgcaac…	700	pPOP6	ttcgtgctttgtgataaagtgtttcacgtcatccgacatgacttcgtagttatggactgaactgtgtggtgaggttccatgatttcttaggtccagcagatacatgtctcttcccaatttcttgttaaggttacggccaatgcttcggttgttgagcttgttaccgaataagccgtgaagtatgataataggtggtcttggcttcccttcatccccagtttttactgcatctctcttgattatgtcatatgaaaggtccagtgggacttgcttttgttgcagcacctttgctaatgaatgaaaggcacatagtgactgcttaaaaatgcaggaacttaaattattccgaatggtattttgtctcacatatattgtcccatactgtgccaagatcccggc…	700	tADH1	gcgaatttcttatgatttatgatttttattattaaataagttataaaaaaaataagtgtatacaaattttaaagtgactcttaggttttaaaacgaaaattcttattcttgagtaactctttcctgtaggtcaggttgctttctcaggtatagcatgaggtcgctcttattgaccacacctctaccggcatgccgagcaaatgcctgcaaatcgctccccatttc	225
KDC	A0A285UB17	Salinicoccus kekensis	MTKTVGEFLFDTLKEEGITEIFGVPGDFNFSLLDTLEDYEGIDLIDNRNELNAGYAADGYAQVKGIAAMITTFGVGELSASNAVAGAYSENIPVIHIAGSPDLETQEAGENVHHTLMDGNFEVFRHMYEHITAYAVKVTKDNAGIEIPKAVRIAKEKKKPVYIDIPIDQVTEPVGEIETSVSEEKTDDKNLESALAHAKERMTGDTVMLVDFNTLRYGLEPEVQSLAEALNVPVAQMMQGKGGFNEQHPQYIGMYGGAFGDPEVQKIVEEADCIIAAGMLWSDFNLAKYTADLDTGKMIIIHPHSVEVAGEKYDGIHAKDALEALQESGYRREGEVEALPSIYDDIAGGPEEEIAAESYYPRFQRMLEKDDILVVDTGTLSYGMSQVKLPEGATFVSHG…	546	pTEF1	ccttgccaacagggagttcttcagagacatggaggctcaaaacgaaattattgacagcctagacatcaatagtcatacaacagaaagcgaccacccaactttggctgataatagcgtataaacaatgcatactttgtacgttcaaaatacaatgcagtagatatatttatgcatattacatataatacatatcacataggaagcaacaggcgcgttggacttttaattttcgaggaccgcgaatccttacatcacacccaatcccccacaagtgatcccccacacaccatagcttcaaaatgtttctactccttttttactcttccagattttctcggactccgcgcatcgccgtaccacttcaaaacacccaagcacagcatactaaatttcccctct…	700	pALD6	taagggcatgatagaattggattatgtaaaaggtgaagataccattgtagaagcaaccagcacgtcgccgtggctgatgaagtctcctcttgcccgggccgcagaaaagaggggcagtggcctgtttttcgacataaatgaggggcatggccagcaccaagacgtcattgttgcatatggcgtatccaagccgaaacggcgctcgcctcatccccacgggaataaggcagccgacaaaagaaaaacgaccgaaaaggaaccagaaagaaaaaagagggtgggcgcgccgcggacgtgtaaaaagatatgcatccagcttctatatcgctttaactttaccgttttgggcatcgggaacgtatgtaacattgatctcctcttgggaacggtgagtgcaac…	700	pPOP6	ttcgtgctttgtgataaagtgtttcacgtcatccgacatgacttcgtagttatggactgaactgtgtggtgaggttccatgatttcttaggtccagcagatacatgtctcttcccaatttcttgttaaggttacggccaatgcttcggttgttgagcttgttaccgaataagccgtgaagtatgataataggtggtcttggcttcccttcatccccagtttttactgcatctctcttgattatgtcatatgaaaggtccagtgggacttgcttttgttgcagcacctttgctaatgaatgaaaggcacatagtgactgcttaaaaatgcaggaacttaaattattccgaatggtattttgtctcacatatattgtcccatactgtgccaagatcccggc…	700	tADH1	gcgaatttcttatgatttatgatttttattattaaataagttataaaaaaaataagtgtatacaaattttaaagtgactcttaggttttaaaacgaaaattcttattcttgagtaactctttcctgtaggtcaggttgctttctcaggtatagcatgaggtcgctcttattgaccacacctctaccggcatgccgagcaaatgcctgcaaatcgctccccatttc	225
KDC	A0A5W3HWI8	Salmonella enterica I	MQNPYTVADYLLDRLAGCGIGHLFGVPGDYNLQFLDHVIDHPTLRWVGCANELNAAYAADGYARMSGAGALLTTFGVGELSAINGIAGSYAEYVPVLHIVGAPCSAAQQRGELMHHTLGDGDFRHFYRMSQAISAASAILDEQNACFEIDRVLGEMLAARRPGYIMLPADVAKKTAIPPTQALALPVHEAQSGVETAFRYHARQCLMNSRRIALLADFLAGRFGLRPLLQRWMAETPIAHATLLMGKGLFDEQHPNFVGTYSAGASSKEVRQAIEDADRVICVGTRFVDTLTAGFTQQLPAERTLEIQPYASRIGETWFNLPMAQAVSTLRELCLECAFAPPPTRSAGQPVRIDKGELTQESFWQTLQQYLKPGDIILVDQGTAAFGAAALSLPDGAEV…	548	pTEF1	ccttgccaacagggagttcttcagagacatggaggctcaaaacgaaattattgacagcctagacatcaatagtcatacaacagaaagcgaccacccaactttggctgataatagcgtataaacaatgcatactttgtacgttcaaaatacaatgcagtagatatatttatgcatattacatataatacatatcacataggaagcaacaggcgcgttggacttttaattttcgaggaccgcgaatccttacatcacacccaatcccccacaagtgatcccccacacaccatagcttcaaaatgtttctactccttttttactcttccagattttctcggactccgcgcatcgccgtaccacttcaaaacacccaagcacagcatactaaatttcccctct…	700	pALD6	taagggcatgatagaattggattatgtaaaaggtgaagataccattgtagaagcaaccagcacgtcgccgtggctgatgaagtctcctcttgcccgggccgcagaaaagaggggcagtggcctgtttttcgacataaatgaggggcatggccagcaccaagacgtcattgttgcatatggcgtatccaagccgaaacggcgctcgcctcatccccacgggaataaggcagccgacaaaagaaaaacgaccgaaaaggaaccagaaagaaaaaagagggtgggcgcgccgcggacgtgtaaaaagatatgcatccagcttctatatcgctttaactttaccgttttgggcatcgggaacgtatgtaacattgatctcctcttgggaacggtgagtgcaac…	700	pPOP6	ttcgtgctttgtgataaagtgtttcacgtcatccgacatgacttcgtagttatggactgaactgtgtggtgaggttccatgatttcttaggtccagcagatacatgtctcttcccaatttcttgttaaggttacggccaatgcttcggttgttgagcttgttaccgaataagccgtgaagtatgataataggtggtcttggcttcccttcatccccagtttttactgcatctctcttgattatgtcatatgaaaggtccagtgggacttgcttttgttgcagcacctttgctaatgaatgaaaggcacatagtgactgcttaaaaatgcaggaacttaaattattccgaatggtattttgtctcacatatattgtcccatactgtgccaagatcccggc…	700	tADH1	gcgaatttcttatgatttatgatttttattattaaataagttataaaaaaaataagtgtatacaaattttaaagtgactcttaggttttaaaacgaaaattcttattcttgagtaactctttcctgtaggtcaggttgctttctcaggtatagcatgaggtcgctcttattgaccacacctctaccggcatgccgagcaaatgcctgcaaatcgctccccatttc	225
KDC	A0A2U2HI78	Massilia glaciei	MNLSRTLLDALHQHGAREIFGIPGDFVLAFFQQVVDAGVLPLYTLSHEPAVGFAADASARYHTRLGVAAVTYGAGALNMVNAVASSYAEKVPLVVISGAPGAGERQSGFLLHHQARTLDSQLAIFREITCDQVVLDDAARAPADIARVLRSCLTHSRPVYIELPRDMVDAPCGPATTCAAAHTDPDALEACVGEVLARLRAARAPVLLVGVEIRRFGIEAKVAQLARLLNMPVATTFMGSGLMAGCDASLLGTYLGVAGPAAITRAVEGSDALLMLGVIISDTNFGVSETAIDMRGAILALDGEVAIAHHVYPRIGIEALVDALIVRAGPLPAEPVAPEPAPPCVRGLEADGAPIGPDDIARAVNDAMFEHGRMPIAADIGDCLFTALGMENTALLAPG…	549	pTEF1	ccttgccaacagggagttcttcagagacatggaggctcaaaacgaaattattgacagcctagacatcaatagtcatacaacagaaagcgaccacccaactttggctgataatagcgtataaacaatgcatactttgtacgttcaaaatacaatgcagtagatatatttatgcatattacatataatacatatcacataggaagcaacaggcgcgttggacttttaattttcgaggaccgcgaatccttacatcacacccaatcccccacaagtgatcccccacacaccatagcttcaaaatgtttctactccttttttactcttccagattttctcggactccgcgcatcgccgtaccacttcaaaacacccaagcacagcatactaaatttcccctct…	700	pALD6	taagggcatgatagaattggattatgtaaaaggtgaagataccattgtagaagcaaccagcacgtcgccgtggctgatgaagtctcctcttgcccgggccgcagaaaagaggggcagtggcctgtttttcgacataaatgaggggcatggccagcaccaagacgtcattgttgcatatggcgtatccaagccgaaacggcgctcgcctcatccccacgggaataaggcagccgacaaaagaaaaacgaccgaaaaggaaccagaaagaaaaaagagggtgggcgcgccgcggacgtgtaaaaagatatgcatccagcttctatatcgctttaactttaccgttttgggcatcgggaacgtatgtaacattgatctcctcttgggaacggtgagtgcaac…	700	pPOP6	ttcgtgctttgtgataaagtgtttcacgtcatccgacatgacttcgtagttatggactgaactgtgtggtgaggttccatgatttcttaggtccagcagatacatgtctcttcccaatttcttgttaaggttacggccaatgcttcggttgttgagcttgttaccgaataagccgtgaagtatgataataggtggtcttggcttcccttcatccccagtttttactgcatctctcttgattatgtcatatgaaaggtccagtgggacttgcttttgttgcagcacctttgctaatgaatgaaaggcacatagtgactgcttaaaaatgcaggaacttaaattattccgaatggtattttgtctcacatatattgtcccatactgtgccaagatcccggc…	700	tADH1	gcgaatttcttatgatttatgatttttattattaaataagttataaaaaaaataagtgtatacaaattttaaagtgactcttaggttttaaaacgaaaattcttattcttgagtaactctttcctgtaggtcaggttgctttctcaggtatagcatgaggtcgctcttattgaccacacctctaccggcatgccgagcaaatgcctgcaaatcgctccccatttc	225
KDC	A0A3S9WBI0	Microbacterium lemovicicum	MTTDVEGREYAYTVADYLLDRMAECGIRHLFGVPGDFTLGFLDHVERHPLIAWVGTANELGAAYAADGYARLAGLGALSTTFGVGELSALAGVAGSSAEHVPVLHLVGAPTIATQSARRATHHTLGDGDFDHFSRMTAEVTVAQGRPTADGYAAEIDRVIVAARDRRLPGYLLLAADVAEAPASPPSAPLPSHPGVTTAEAASAFRSALTSRLASARSLAVLADILVSRVGAEEHLHRLLGLGVPHATLLWGRRVVDESADAYLGSYLGAASETAVRTVIEDSDLLVLAGVQFTDLTSGFFSQRIEPARTIELRGEYAAIAGQRFEPLAMADALDILTDAVRTADEKLFLVRPGGGADQPAPLALSPDAPLGQAALWSEVTAFLRAGDIVLADQGTSFY…	564	pTEF1	ccttgccaacagggagttcttcagagacatggaggctcaaaacgaaattattgacagcctagacatcaatagtcatacaacagaaagcgaccacccaactttggctgataatagcgtataaacaatgcatactttgtacgttcaaaatacaatgcagtagatatatttatgcatattacatataatacatatcacataggaagcaacaggcgcgttggacttttaattttcgaggaccgcgaatccttacatcacacccaatcccccacaagtgatcccccacacaccatagcttcaaaatgtttctactccttttttactcttccagattttctcggactccgcgcatcgccgtaccacttcaaaacacccaagcacagcatactaaatttcccctct…	700	pALD6	taagggcatgatagaattggattatgtaaaaggtgaagataccattgtagaagcaaccagcacgtcgccgtggctgatgaagtctcctcttgcccgggccgcagaaaagaggggcagtggcctgtttttcgacataaatgaggggcatggccagcaccaagacgtcattgttgcatatggcgtatccaagccgaaacggcgctcgcctcatccccacgggaataaggcagccgacaaaagaaaaacgaccgaaaaggaaccagaaagaaaaaagagggtgggcgcgccgcggacgtgtaaaaagatatgcatccagcttctatatcgctttaactttaccgttttgggcatcgggaacgtatgtaacattgatctcctcttgggaacggtgagtgcaac…	700	pPOP6	ttcgtgctttgtgataaagtgtttcacgtcatccgacatgacttcgtagttatggactgaactgtgtggtgaggttccatgatttcttaggtccagcagatacatgtctcttcccaatttcttgttaaggttacggccaatgcttcggttgttgagcttgttaccgaataagccgtgaagtatgataataggtggtcttggcttcccttcatccccagtttttactgcatctctcttgattatgtcatatgaaaggtccagtgggacttgcttttgttgcagcacctttgctaatgaatgaaaggcacatagtgactgcttaaaaatgcaggaacttaaattattccgaatggtattttgtctcacatatattgtcccatactgtgccaagatcccggc…	700	tADH1	gcgaatttcttatgatttatgatttttattattaaataagttataaaaaaaataagtgtatacaaattttaaagtgactcttaggttttaaaacgaaaattcttattcttgagtaactctttcctgtaggtcaggttgctttctcaggtatagcatgaggtcgctcttattgaccacacctctaccggcatgccgagcaaatgcctgcaaatcgctccccatttc	225
KDC	A0A2R2WBK3	Frondihabitans sp. 762G35	MTAPSTTPATVTVGQYLATRLGQLGATHVFGLPGDYNLSLLDEMLTVPTFHWVGSTNELNAAYAADGFARISRRIGALVTTYGVGELSAINGVAGSFAEDVPVIQITGAPRTAVAAAGAKVHHTLIDGDYGHFSRAYDEVTTASATLRRQNAGQEIDRVLVAALEASKPGYLSIPADVAVARIPAGSLATPLRPRRSDPDSLAAFEADLRVALAGATDLTVLAGPRVHRKNLESSIRSLAEVSGVRIASQAGSRAIIDESHRSSLGMYNGAMTKTPGTREAVDGATPLVLAGVVMSDFLTGFFSHGFDPDDSIDLDFTTARIRGASYYGVTMADSLAAVERVARELALEAAPNAEVVSGVPRVEGQDPLSPLSQDAFWAEIQAWLPRDTLAIAEAGTPF…	565	pTEF1	ccttgccaacagggagttcttcagagacatggaggctcaaaacgaaattattgacagcctagacatcaatagtcatacaacagaaagcgaccacccaactttggctgataatagcgtataaacaatgcatactttgtacgttcaaaatacaatgcagtagatatatttatgcatattacatataatacatatcacataggaagcaacaggcgcgttggacttttaattttcgaggaccgcgaatccttacatcacacccaatcccccacaagtgatcccccacacaccatagcttcaaaatgtttctactccttttttactcttccagattttctcggactccgcgcatcgccgtaccacttcaaaacacccaagcacagcatactaaatttcccctct…	700	pALD6	taagggcatgatagaattggattatgtaaaaggtgaagataccattgtagaagcaaccagcacgtcgccgtggctgatgaagtctcctcttgcccgggccgcagaaaagaggggcagtggcctgtttttcgacataaatgaggggcatggccagcaccaagacgtcattgttgcatatggcgtatccaagccgaaacggcgctcgcctcatccccacgggaataaggcagccgacaaaagaaaaacgaccgaaaaggaaccagaaagaaaaaagagggtgggcgcgccgcggacgtgtaaaaagatatgcatccagcttctatatcgctttaactttaccgttttgggcatcgggaacgtatgtaacattgatctcctcttgggaacggtgagtgcaac…	700	pPOP6	ttcgtgctttgtgataaagtgtttcacgtcatccgacatgacttcgtagttatggactgaactgtgtggtgaggttccatgatttcttaggtccagcagatacatgtctcttcccaatttcttgttaaggttacggccaatgcttcggttgttgagcttgttaccgaataagccgtgaagtatgataataggtggtcttggcttcccttcatccccagtttttactgcatctctcttgattatgtcatatgaaaggtccagtgggacttgcttttgttgcagcacctttgctaatgaatgaaaggcacatagtgactgcttaaaaatgcaggaacttaaattattccgaatggtattttgtctcacatatattgtcccatactgtgccaagatcccggc…	700	tADH1	gcgaatttcttatgatttatgatttttattattaaataagttataaaaaaaataagtgtatacaaattttaaagtgactcttaggttttaaaacgaaaattcttattcttgagtaactctttcctgtaggtcaggttgctttctcaggtatagcatgaggtcgctcttattgaccacacctctaccggcatgccgagcaaatgcctgcaaatcgctccccatttc	225
KDC	A0A239VMB2	Dermatophilus congolensis	MTSTYTIGDYLLDRLVELGITELFGVPGDYNLRFLDHVLNHEHIRWIGSGNELNAGYAADGYARVRGAGALLTTYGVGELSAANALAGSYAESVPVIHIVGAPRKEIQAAHQKLHHSLGTGDFKHFLRMASEISCASADLKAPNATWEIDRVLRTAIFEKKPGFLLLAADVAATPTERPTTPLELITQASTKAAEKAFEEAARTFLTGKKTAVLADIAVQRLGATEALSELLADTGLPVATLSWGKTLVDESAPNFAGIYVGSASEESVRSTIEDAQALITIGVDFTDNTTAGFSGNIDPARQLEIRRSISRVGQELFTPLSMERAIRILTSVLNDVQPQGMPLERPAESVTAEPTDDPLTQDMLWPLVANSFTEGNIVLADQGTSFFGMSGMRLPQGV…	548	pTEF1	ccttgccaacagggagttcttcagagacatggaggctcaaaacgaaattattgacagcctagacatcaatagtcatacaacagaaagcgaccacccaactttggctgataatagcgtataaacaatgcatactttgtacgttcaaaatacaatgcagtagatatatttatgcatattacatataatacatatcacataggaagcaacaggcgcgttggacttttaattttcgaggaccgcgaatccttacatcacacccaatcccccacaagtgatcccccacacaccatagcttcaaaatgtttctactccttttttactcttccagattttctcggactccgcgcatcgccgtaccacttcaaaacacccaagcacagcatactaaatttcccctct…	700	pALD6	taagggcatgatagaattggattatgtaaaaggtgaagataccattgtagaagcaaccagcacgtcgccgtggctgatgaagtctcctcttgcccgggccgcagaaaagaggggcagtggcctgtttttcgacataaatgaggggcatggccagcaccaagacgtcattgttgcatatggcgtatccaagccgaaacggcgctcgcctcatccccacgggaataaggcagccgacaaaagaaaaacgaccgaaaaggaaccagaaagaaaaaagagggtgggcgcgccgcggacgtgtaaaaagatatgcatccagcttctatatcgctttaactttaccgttttgggcatcgggaacgtatgtaacattgatctcctcttgggaacggtgagtgcaac…	700	pPOP6	ttcgtgctttgtgataaagtgtttcacgtcatccgacatgacttcgtagttatggactgaactgtgtggtgaggttccatgatttcttaggtccagcagatacatgtctcttcccaatttcttgttaaggttacggccaatgcttcggttgttgagcttgttaccgaataagccgtgaagtatgataataggtggtcttggcttcccttcatccccagtttttactgcatctctcttgattatgtcatatgaaaggtccagtgggacttgcttttgttgcagcacctttgctaatgaatgaaaggcacatagtgactgcttaaaaatgcaggaacttaaattattccgaatggtattttgtctcacatatattgtcccatactgtgccaagatcccggc…	700	tADH1	gcgaatttcttatgatttatgatttttattattaaataagttataaaaaaaataagtgtatacaaattttaaagtgactcttaggttttaaaacgaaaattcttattcttgagtaactctttcctgtaggtcaggttgctttctcaggtatagcatgaggtcgctcttattgaccacacctctaccggcatgccgagcaaatgcctgcaaatcgctccccatttc	225
KDC	A0A365MTF9	Gibberella intermedia	MRNENGKQKLKSPIDLAEYLFRRLHQMGVRSVHGVPGDYNLTALDYVEKAELKWVGNVNELNAADGYARLKGISAIITTFGVGELSAINGIAGAFAEHVPIVNIVGCPSRNAQRNQLMLHHTLGNAGFSISSRMGSHISCYIADLDNHDESEAPALIDKALRQCWVQSKPTYIKLPTDMVGEKSEADAVDAILRHVYAAKSSIILADAGALRYGVLSEIYELARKTGLYIFVTPMGKGAISETDRLFGGVYAGHASLPEVKKNVEEADLILCVGALMSDFNTGHFTSVATPSKTIYFHNTHCLVRWAEYRGLQMRWLLRKLTEAVDPQRLNRGSPPSAVLPISEHQGSSQAIKHSWLWPRLSEFLGHDDIVVTETGTANFGILDTRFPTGVTPLSQVLW…	546	pTEF1	ccttgccaacagggagttcttcagagacatggaggctcaaaacgaaattattgacagcctagacatcaatagtcatacaacagaaagcgaccacccaactttggctgataatagcgtataaacaatgcatactttgtacgttcaaaatacaatgcagtagatatatttatgcatattacatataatacatatcacataggaagcaacaggcgcgttggacttttaattttcgaggaccgcgaatccttacatcacacccaatcccccacaagtgatcccccacacaccatagcttcaaaatgtttctactccttttttactcttccagattttctcggactccgcgcatcgccgtaccacttcaaaacacccaagcacagcatactaaatttcccctct…	700	pALD6	taagggcatgatagaattggattatgtaaaaggtgaagataccattgtagaagcaaccagcacgtcgccgtggctgatgaagtctcctcttgcccgggccgcagaaaagaggggcagtggcctgtttttcgacataaatgaggggcatggccagcaccaagacgtcattgttgcatatggcgtatccaagccgaaacggcgctcgcctcatccccacgggaataaggcagccgacaaaagaaaaacgaccgaaaaggaaccagaaagaaaaaagagggtgggcgcgccgcggacgtgtaaaaagatatgcatccagcttctatatcgctttaactttaccgttttgggcatcgggaacgtatgtaacattgatctcctcttgggaacggtgagtgcaac…	700	pPOP6	ttcgtgctttgtgataaagtgtttcacgtcatccgacatgacttcgtagttatggactgaactgtgtggtgaggttccatgatttcttaggtccagcagatacatgtctcttcccaatttcttgttaaggttacggccaatgcttcggttgttgagcttgttaccgaataagccgtgaagtatgataataggtggtcttggcttcccttcatccccagtttttactgcatctctcttgattatgtcatatgaaaggtccagtgggacttgcttttgttgcagcacctttgctaatgaatgaaaggcacatagtgactgcttaaaaatgcaggaacttaaattattccgaatggtattttgtctcacatatattgtcccatactgtgccaagatcccggc…	700	tADH1	gcgaatttcttatgatttatgatttttattattaaataagttataaaaaaaataagtgtatacaaattttaaagtgactcttaggttttaaaacgaaaattcttattcttgagtaactctttcctgtaggtcaggttgctttctcaggtatagcatgaggtcgctcttattgaccacacctctaccggcatgccgagcaaatgcctgcaaatcgctccccatttc	225
KDC	A0A2H3H087	Fusarium oxysporum f. sp. radicis-cucumerinum	MIFGVPGDFNLTILDHVYAVPELEWLGCCNELNAAYATDGYARIRELPGVLLTTYGVGELSAMNGVAGAYAEHAGMIHIVGMTSRKVNEETLTNDIDHAIEDCVKSRLPVYIFIPMDVPSIPVPLSALDKPLDLEIKNDGDIESKILSKILDAVSRAKNPSILADVLTIRHGGRDLVRELADLTQFPTFSCPLSKGIIDEDKPYYMGVYSANVSFPGVQEALEISDLIINTGTLQTDSNTGGFTRKIPEEKVILLEHNKCVVLGEEFPNIHFLPVLRRLVKNLKAKATQYNLPVALPAARINPPQLRSDRSGQLIQDFVWQRIGKFLQPDDIIVTDCGTGQFGMFDATFPPACRAITSTFWSAIGFSVGACLGACVAAREMKHSGRVILIVGDGSLQIS…	523	pTEF1	ccttgccaacagggagttcttcagagacatggaggctcaaaacgaaattattgacagcctagacatcaatagtcatacaacagaaagcgaccacccaactttggctgataatagcgtataaacaatgcatactttgtacgttcaaaatacaatgcagtagatatatttatgcatattacatataatacatatcacataggaagcaacaggcgcgttggacttttaattttcgaggaccgcgaatccttacatcacacccaatcccccacaagtgatcccccacacaccatagcttcaaaatgtttctactccttttttactcttccagattttctcggactccgcgcatcgccgtaccacttcaaaacacccaagcacagcatactaaatttcccctct…	700	pALD6	taagggcatgatagaattggattatgtaaaaggtgaagataccattgtagaagcaaccagcacgtcgccgtggctgatgaagtctcctcttgcccgggccgcagaaaagaggggcagtggcctgtttttcgacataaatgaggggcatggccagcaccaagacgtcattgttgcatatggcgtatccaagccgaaacggcgctcgcctcatccccacgggaataaggcagccgacaaaagaaaaacgaccgaaaaggaaccagaaagaaaaaagagggtgggcgcgccgcggacgtgtaaaaagatatgcatccagcttctatatcgctttaactttaccgttttgggcatcgggaacgtatgtaacattgatctcctcttgggaacggtgagtgcaac…	700	pPOP6	ttcgtgctttgtgataaagtgtttcacgtcatccgacatgacttcgtagttatggactgaactgtgtggtgaggttccatgatttcttaggtccagcagatacatgtctcttcccaatttcttgttaaggttacggccaatgcttcggttgttgagcttgttaccgaataagccgtgaagtatgataataggtggtcttggcttcccttcatccccagtttttactgcatctctcttgattatgtcatatgaaaggtccagtgggacttgcttttgttgcagcacctttgctaatgaatgaaaggcacatagtgactgcttaaaaatgcaggaacttaaattattccgaatggtattttgtctcacatatattgtcccatactgtgccaagatcccggc…	700	tADH1	gcgaatttcttatgatttatgatttttattattaaataagttataaaaaaaataagtgtatacaaattttaaagtgactcttaggttttaaaacgaaaattcttattcttgagtaactctttcctgtaggtcaggttgctttctcaggtatagcatgaggtcgctcttattgaccacacctctaccggcatgccgagcaaatgcctgcaaatcgctccccatttc	225
ADH	P38113	Saccharomyces cerevisiae (strain ATCC 204508 / S288c)	MPSQVIPEKQKAIVFYETDGKLEYKDVTVPEPKPNEILVHVKYSGVCHSDLHAWHGDWPFQLKFPLIGGHEGAGVVVKLGSNVKGWKVGDFAGIKWLNGTCMSCEYCEVGNESQCPYLDGTGFTHDGTFQEYATADAVQAAHIPPNVNLAEVAPILCAGITVYKALKRANVIPGQWVTISGACGGLGSLAIQYALAMGYRVIGIDGGNAKRKLFEQLGGEIFIDFTEEKDIVGAIIKATNGGSHGVINVSVSEAAIEASTRYCRPNGTVVLVGMPAHAYCNSDVFNQVVKSISIVGSCVGNRADTREALDFFARGLIKSPIHLAGLSDVPEIFAKMEKGEIVGRYVVETSK	351	pTEF2	ttgataggtcaagatcaatgtaaacaattactttgttatgtagagtttttttagctacctatattccaccataacatcaatcatgcggttgctggtgtatttaccaataatgtttaatgtatatatatatatatatatatggggccgtatacttacatatagtagatgtcaagcgtaggcgcttcccctgccggctgtgagggcgccataaccaaggtatctatagaccgccaatcagcaaactacctccgtacattcatgttgcacccacacatttatacacccagaccgcgacaaattacccataaggttgtttgtgacggcgtcgtacaagagaacgtgggaactttttaggctcaccaaaaaagaaagaaaaaatacgagttgctgacagaagcc…	700	pPAB1	aaggcaagcccagaaaaatatcgcaagcacctttggtcttacagtgccaacttttggcctgccgacgttaagagtacaaagctgatggcaatgtacgacaagataacagagtctcaaaagaagtgaaacaatttttcttcaccacattttccattgttccttccccccataactataaacgtatttatgtatatatatttgcgtgtaagtgtgtgtactatagggcaccgtaaagtaataatgcttaattagttactactatgaccatataagaggtcatactgtatgaagccacaaagcagatagatcaatcatgtttaacgaaaactgttaatcgaagattatttctttttttttttctctttcctttttacaaagaaaattttttttgcgcttttt…	700	pRNR1	ggatatcgtaaacaaaggcgttaccatagaaatgtactgattggcagaattactcttcaggagaatctttcatacaaaggtattccattggggaaaatctcgttaccaagtcaatgctgaactttctatggcctttgtttactatcgttaattattttacgaccacttctgggtagaaatatttcgtagccctggaacgagcttgtttacgcgttttatcccattatatggcacccaaatcaaatttaaaaagaaaaaacgcgtaaacagtgtcgggtaagttcatcctctgttactttaattgcttctttttttgaaattctaagtaaacgcgtcattttgatcctcaggacacagaaatccttgcagaatcttattgggtgttgaatagaggacgcg…	700	tSSA1	gccaattggtgcggcaattgataataacgaaaatgtcttttaatgatctgggtataatgaggaattttccgaacgtttttactttatatatatatatacatgtaacatatattctatacgctatagagaaaggaaatttttcaattaaaaaaaaaatagagaaagagtttcacttcttgattatcgctaacactaatggttgaagtactgctactttaattttat	225
ADH	Q9CEN0	Lactococcus lactis subsp. lactis (strain IL1403)	MKAAVVRHNPDGYADLVEKELRAIKPNEALLDMEYCGVCHTDLHVAAGDFGNKAGTVLGHEGIGIVKEIGTDVSSLQVGDRVSVAWFFEGCGHCEYCVSGNETFCREVKNAGYSVDGGMAEEAIVVADYAVKVPDGLDPIEASSITCAGVTTYKAIKVSGVKPGDWQVIFGAGGLGNLAIQYAKNVFGAKVIAVDINQDKLNLAKKIGADVTINSGDVNPVDEIKKITGGLGAQSAIVCAVARIAFEQAVASLKPMGKMVAVAVPNTEMTLSVPTVVFDGVEVAGSLVGTRLDLAEAFQFGAEGKVKPIVATRKLEEINDIIDEMKAGKIEGRMVIDFTK	340	pTEF2	ttgataggtcaagatcaatgtaaacaattactttgttatgtagagtttttttagctacctatattccaccataacatcaatcatgcggttgctggtgtatttaccaataatgtttaatgtatatatatatatatatatatggggccgtatacttacatatagtagatgtcaagcgtaggcgcttcccctgccggctgtgagggcgccataaccaaggtatctatagaccgccaatcagcaaactacctccgtacattcatgttgcacccacacatttatacacccagaccgcgacaaattacccataaggttgtttgtgacggcgtcgtacaagagaacgtgggaactttttaggctcaccaaaaaagaaagaaaaaatacgagttgctgacagaagcc…	700	pPAB1	aaggcaagcccagaaaaatatcgcaagcacctttggtcttacagtgccaacttttggcctgccgacgttaagagtacaaagctgatggcaatgtacgacaagataacagagtctcaaaagaagtgaaacaatttttcttcaccacattttccattgttccttccccccataactataaacgtatttatgtatatatatttgcgtgtaagtgtgtgtactatagggcaccgtaaagtaataatgcttaattagttactactatgaccatataagaggtcatactgtatgaagccacaaagcagatagatcaatcatgtttaacgaaaactgttaatcgaagattatttctttttttttttctctttcctttttacaaagaaaattttttttgcgcttttt…	700	pRNR1	ggatatcgtaaacaaaggcgttaccatagaaatgtactgattggcagaattactcttcaggagaatctttcatacaaaggtattccattggggaaaatctcgttaccaagtcaatgctgaactttctatggcctttgtttactatcgttaattattttacgaccacttctgggtagaaatatttcgtagccctggaacgagcttgtttacgcgttttatcccattatatggcacccaaatcaaatttaaaaagaaaaaacgcgtaaacagtgtcgggtaagttcatcctctgttactttaattgcttctttttttgaaattctaagtaaacgcgtcattttgatcctcaggacacagaaatccttgcagaatcttattgggtgttgaatagaggacgcg…	700	tSSA1	gccaattggtgcggcaattgataataacgaaaatgtcttttaatgatctgggtataatgaggaattttccgaacgtttttactttatatatatatatacatgtaacatatattctatacgctatagagaaaggaaatttttcaattaaaaaaaaaatagagaaagagtttcacttcttgattatcgctaacactaatggttgaagtactgctactttaattttat	225
ADH	Q9CEN0	Lactococcus lactis subsp. lactis (strain IL1403)	MKAAVVRHNPDGYADLVEKELRAIKPNEALLDMEYCGVCHTDLHVAAGDFGNKAGTVLGHEGIGIVKEIGTDVSSLQVGDRVSVAWFFEGCGHCEYCVSGNETFCREVKSAGYSVDGGMAEEAIVVADYAVKVPDGLDPIEASSITCAGVTTYKAIKVSGVKPGDWQVIFGAGGLGNLAIQYAKNVFGAKVIAVDINQDKLNLAKKIGADVTINSGDVNPVDEIKKITGGLGAQSAIVCAVARIAFEQAVASLKPMGKMVAVAVPNTEMTLSVPTVVFDGVEVAGSLVGTRLDLAEAFQFGAEGKVKPIVATRKLEEINDIIDEMKAGKIEGRMVIDFTK	340	pTEF2	ttgataggtcaagatcaatgtaaacaattactttgttatgtagagtttttttagctacctatattccaccataacatcaatcatgcggttgctggtgtatttaccaataatgtttaatgtatatatatatatatatatatggggccgtatacttacatatagtagatgtcaagcgtaggcgcttcccctgccggctgtgagggcgccataaccaaggtatctatagaccgccaatcagcaaactacctccgtacattcatgttgcacccacacatttatacacccagaccgcgacaaattacccataaggttgtttgtgacggcgtcgtacaagagaacgtgggaactttttaggctcaccaaaaaagaaagaaaaaatacgagttgctgacagaagcc…	700	pPAB1	aaggcaagcccagaaaaatatcgcaagcacctttggtcttacagtgccaacttttggcctgccgacgttaagagtacaaagctgatggcaatgtacgacaagataacagagtctcaaaagaagtgaaacaatttttcttcaccacattttccattgttccttccccccataactataaacgtatttatgtatatatatttgcgtgtaagtgtgtgtactatagggcaccgtaaagtaataatgcttaattagttactactatgaccatataagaggtcatactgtatgaagccacaaagcagatagatcaatcatgtttaacgaaaactgttaatcgaagattatttctttttttttttctctttcctttttacaaagaaaattttttttgcgcttttt…	700	pRNR1	ggatatcgtaaacaaaggcgttaccatagaaatgtactgattggcagaattactcttcaggagaatctttcatacaaaggtattccattggggaaaatctcgttaccaagtcaatgctgaactttctatggcctttgtttactatcgttaattattttacgaccacttctgggtagaaatatttcgtagccctggaacgagcttgtttacgcgttttatcccattatatggcacccaaatcaaatttaaaaagaaaaaacgcgtaaacagtgtcgggtaagttcatcctctgttactttaattgcttctttttttgaaattctaagtaaacgcgtcattttgatcctcaggacacagaaatccttgcagaatcttattgggtgttgaatagaggacgcg…	700	tSSA1	gccaattggtgcggcaattgataataacgaaaatgtcttttaatgatctgggtataatgaggaattttccgaacgtttttactttatatatatatatacatgtaacatatattctatacgctatagagaaaggaaatttttcaattaaaaaaaaaatagagaaagagtttcacttcttgattatcgctaacactaatggttgaagtactgctactttaattttat	225
ADH	B2IGW3	Beijerinckia indica subsp. indica (strain ATCC 9039)	MKALVYRGPGQKLVEERQKPELKEPGDAIVKVTKTTICGTDLHILKGDVATCKPGRVLGHEGVGVIESVGSGVTAFQPGDRVLISCISSCGKCSFCRRGMFSHCTTGGWILGNEIDGTQAEYVRVPHADTSLYRIPAGADEEALVMLSDILPTGFECGVLNGKVAPGSSVAIVGAGPVGLAALLTAQFYSPAEIIMIDLDDNRLGLAKQFGATRTVNSTGGNAAAEVKALTEGLGVDTAIEAVGIPATFELCQNIVAPGGTIANVGVHGSKVDLHLESLWSHNVTITTRLVDTATTPMLLKTVQSHKLDPSRLITHRFSLDQILDAYETFGQAASTQALKVIISMEA	347	pTEF2	ttgataggtcaagatcaatgtaaacaattactttgttatgtagagtttttttagctacctatattccaccataacatcaatcatgcggttgctggtgtatttaccaataatgtttaatgtatatatatatatatatatatggggccgtatacttacatatagtagatgtcaagcgtaggcgcttcccctgccggctgtgagggcgccataaccaaggtatctatagaccgccaatcagcaaactacctccgtacattcatgttgcacccacacatttatacacccagaccgcgacaaattacccataaggttgtttgtgacggcgtcgtacaagagaacgtgggaactttttaggctcaccaaaaaagaaagaaaaaatacgagttgctgacagaagcc…	700	pPAB1	aaggcaagcccagaaaaatatcgcaagcacctttggtcttacagtgccaacttttggcctgccgacgttaagagtacaaagctgatggcaatgtacgacaagataacagagtctcaaaagaagtgaaacaatttttcttcaccacattttccattgttccttccccccataactataaacgtatttatgtatatatatttgcgtgtaagtgtgtgtactatagggcaccgtaaagtaataatgcttaattagttactactatgaccatataagaggtcatactgtatgaagccacaaagcagatagatcaatcatgtttaacgaaaactgttaatcgaagattatttctttttttttttctctttcctttttacaaagaaaattttttttgcgcttttt…	700	pRNR1	ggatatcgtaaacaaaggcgttaccatagaaatgtactgattggcagaattactcttcaggagaatctttcatacaaaggtattccattggggaaaatctcgttaccaagtcaatgctgaactttctatggcctttgtttactatcgttaattattttacgaccacttctgggtagaaatatttcgtagccctggaacgagcttgtttacgcgttttatcccattatatggcacccaaatcaaatttaaaaagaaaaaacgcgtaaacagtgtcgggtaagttcatcctctgttactttaattgcttctttttttgaaattctaagtaaacgcgtcattttgatcctcaggacacagaaatccttgcagaatcttattgggtgttgaatagaggacgcg…	700	tSSA1	gccaattggtgcggcaattgataataacgaaaatgtcttttaatgatctgggtataatgaggaattttccgaacgtttttactttatatatatatatacatgtaacatatattctatacgctatagagaaaggaaatttttcaattaaaaaaaaaatagagaaagagtttcacttcttgattatcgctaacactaatggttgaagtactgctactttaattttat	225
ADH	A0A0D6NFB0	Acetobacter indonesiensis 5H-1	MKAAVVHEFGKALTIEELDIPDIRPDQILVKMTACGVCHTDLHAAAGDWPKKPSLPFIPGHEGVGIVAKVGSNVTWVKEGDEVGVPWLYSACGHCEHCLGGWETLCAKQEETGYSVNGCFAEYVVADPNYVARLPKGIDPIKVAPVLCAGLTVYKGLKMTDTKAGNWVAISGVGGLGQMAVQYGVAMGLNVIAIDIDDSKLETARKLGAALTVNARETDPAAFIQKEVGGVHGGLITAVSTKAFSQAMGYVRAGGTLVLNGLPPGEFPISIFDMVMKGTTIRGSIVGTRLDMIEALSFFADGKVTSVTQTDKLENINDIFAKLEEGKVEGRIVIDFRS	338	pTEF2	ttgataggtcaagatcaatgtaaacaattactttgttatgtagagtttttttagctacctatattccaccataacatcaatcatgcggttgctggtgtatttaccaataatgtttaatgtatatatatatatatatatatggggccgtatacttacatatagtagatgtcaagcgtaggcgcttcccctgccggctgtgagggcgccataaccaaggtatctatagaccgccaatcagcaaactacctccgtacattcatgttgcacccacacatttatacacccagaccgcgacaaattacccataaggttgtttgtgacggcgtcgtacaagagaacgtgggaactttttaggctcaccaaaaaagaaagaaaaaatacgagttgctgacagaagcc…	700	pPAB1	aaggcaagcccagaaaaatatcgcaagcacctttggtcttacagtgccaacttttggcctgccgacgttaagagtacaaagctgatggcaatgtacgacaagataacagagtctcaaaagaagtgaaacaatttttcttcaccacattttccattgttccttccccccataactataaacgtatttatgtatatatatttgcgtgtaagtgtgtgtactatagggcaccgtaaagtaataatgcttaattagttactactatgaccatataagaggtcatactgtatgaagccacaaagcagatagatcaatcatgtttaacgaaaactgttaatcgaagattatttctttttttttttctctttcctttttacaaagaaaattttttttgcgcttttt…	700	pRNR1	ggatatcgtaaacaaaggcgttaccatagaaatgtactgattggcagaattactcttcaggagaatctttcatacaaaggtattccattggggaaaatctcgttaccaagtcaatgctgaactttctatggcctttgtttactatcgttaattattttacgaccacttctgggtagaaatatttcgtagccctggaacgagcttgtttacgcgttttatcccattatatggcacccaaatcaaatttaaaaagaaaaaacgcgtaaacagtgtcgggtaagttcatcctctgttactttaattgcttctttttttgaaattctaagtaaacgcgtcattttgatcctcaggacacagaaatccttgcagaatcttattgggtgttgaatagaggacgcg…	700	tSSA1	gccaattggtgcggcaattgataataacgaaaatgtcttttaatgatctgggtataatgaggaattttccgaacgtttttactttatatatatatatacatgtaacatatattctatacgctatagagaaaggaaatttttcaattaaaaaaaaaatagagaaagagtttcacttcttgattatcgctaacactaatggttgaagtactgctactttaattttat	225
ADH	A9HNA5	Gluconacetobacter diazotrophicus (strain ATCC 49037)	MRSADTILGGTSMTGKMKAAVVREFGKPLTIEELDIPSIRPDQILVKMDACGVCHTDLHAARGDWPVKPNPPFIPGHEGVGHVVSVGSAVKWVKLGDVVGVPWLYSACGHCEHCLGGWETLCASQDDTGYTVNGCFAEYVVADPSYVAHLPKTIDPLQVAPVLCAGLTVYKGLKMTDTKPGDWVAVSGVGGLGQMAVQYGVAMGMNVIAVDIDDEKLATAKALGAALTVNARATDPAPFIQSQVGGAHGALVTAVSRSAFSQAMGFARRGGTIVLNGLPPGEFPISIFDMVMAGTTVRGSIVGTRLDMIEAVSFFADGKVKTVIEPDRLENINQIFTDLEEGKIQGRKVLDFRQ	354	pTEF2	ttgataggtcaagatcaatgtaaacaattactttgttatgtagagtttttttagctacctatattccaccataacatcaatcatgcggttgctggtgtatttaccaataatgtttaatgtatatatatatatatatatatggggccgtatacttacatatagtagatgtcaagcgtaggcgcttcccctgccggctgtgagggcgccataaccaaggtatctatagaccgccaatcagcaaactacctccgtacattcatgttgcacccacacatttatacacccagaccgcgacaaattacccataaggttgtttgtgacggcgtcgtacaagagaacgtgggaactttttaggctcaccaaaaaagaaagaaaaaatacgagttgctgacagaagcc…	700	pPAB1	aaggcaagcccagaaaaatatcgcaagcacctttggtcttacagtgccaacttttggcctgccgacgttaagagtacaaagctgatggcaatgtacgacaagataacagagtctcaaaagaagtgaaacaatttttcttcaccacattttccattgttccttccccccataactataaacgtatttatgtatatatatttgcgtgtaagtgtgtgtactatagggcaccgtaaagtaataatgcttaattagttactactatgaccatataagaggtcatactgtatgaagccacaaagcagatagatcaatcatgtttaacgaaaactgttaatcgaagattatttctttttttttttctctttcctttttacaaagaaaattttttttgcgcttttt…	700	pRNR1	ggatatcgtaaacaaaggcgttaccatagaaatgtactgattggcagaattactcttcaggagaatctttcatacaaaggtattccattggggaaaatctcgttaccaagtcaatgctgaactttctatggcctttgtttactatcgttaattattttacgaccacttctgggtagaaatatttcgtagccctggaacgagcttgtttacgcgttttatcccattatatggcacccaaatcaaatttaaaaagaaaaaacgcgtaaacagtgtcgggtaagttcatcctctgttactttaattgcttctttttttgaaattctaagtaaacgcgtcattttgatcctcaggacacagaaatccttgcagaatcttattgggtgttgaatagaggacgcg…	700	tSSA1	gccaattggtgcggcaattgataataacgaaaatgtcttttaatgatctgggtataatgaggaattttccgaacgtttttactttatatatatatatacatgtaacatatattctatacgctatagagaaaggaaatttttcaattaaaaaaaaaatagagaaagagtttcacttcttgattatcgctaacactaatggttgaagtactgctactttaattttat	225
ADH	A0A023D8D7	Acidomonas methanolica NBRC 104435	MVAPVPTMMKAAVVKAFGAPLSIETVPVPSIGRHQVLVRMMTCGVCHTDLHAARGDWPVKPGLPFIPGHEGVGEIVAAGDDVRWVKPGDIVGVPWLHAACGHCPHCLGGWETLCEGQQDTGYSVNGCFAEYVVAEADYVARIPPGVDLLEIAPVLCAGVTVYKGLKMTDTKPGDWVVVAGVGGLGQMAVQFGVAMGRNVIALDIDDGKLATARALGAAHCINAETQDPGAEIRKRVGGAHGVLVTAVSLRAFSQTMCYVRRGGTIVLTGLPPGEFPISVFDMVMAGVTIRGSIVGTRLDMIEALSFFAEGKIRAVVKPDRLENINRIFTALDEGKVEGRIVLDFRGKTSDTA	352	pTEF2	ttgataggtcaagatcaatgtaaacaattactttgttatgtagagtttttttagctacctatattccaccataacatcaatcatgcggttgctggtgtatttaccaataatgtttaatgtatatatatatatatatatatggggccgtatacttacatatagtagatgtcaagcgtaggcgcttcccctgccggctgtgagggcgccataaccaaggtatctatagaccgccaatcagcaaactacctccgtacattcatgttgcacccacacatttatacacccagaccgcgacaaattacccataaggttgtttgtgacggcgtcgtacaagagaacgtgggaactttttaggctcaccaaaaaagaaagaaaaaatacgagttgctgacagaagcc…	700	pPAB1	aaggcaagcccagaaaaatatcgcaagcacctttggtcttacagtgccaacttttggcctgccgacgttaagagtacaaagctgatggcaatgtacgacaagataacagagtctcaaaagaagtgaaacaatttttcttcaccacattttccattgttccttccccccataactataaacgtatttatgtatatatatttgcgtgtaagtgtgtgtactatagggcaccgtaaagtaataatgcttaattagttactactatgaccatataagaggtcatactgtatgaagccacaaagcagatagatcaatcatgtttaacgaaaactgttaatcgaagattatttctttttttttttctctttcctttttacaaagaaaattttttttgcgcttttt…	700	pRNR1	ggatatcgtaaacaaaggcgttaccatagaaatgtactgattggcagaattactcttcaggagaatctttcatacaaaggtattccattggggaaaatctcgttaccaagtcaatgctgaactttctatggcctttgtttactatcgttaattattttacgaccacttctgggtagaaatatttcgtagccctggaacgagcttgtttacgcgttttatcccattatatggcacccaaatcaaatttaaaaagaaaaaacgcgtaaacagtgtcgggtaagttcatcctctgttactttaattgcttctttttttgaaattctaagtaaacgcgtcattttgatcctcaggacacagaaatccttgcagaatcttattgggtgttgaatagaggacgcg…	700	tSSA1	gccaattggtgcggcaattgataataacgaaaatgtcttttaatgatctgggtataatgaggaattttccgaacgtttttactttatatatatatatacatgtaacatatattctatacgctatagagaaaggaaatttttcaattaaaaaaaaaatagagaaagagtttcacttcttgattatcgctaacactaatggttgaagtactgctactttaattttat	225
ADH	A0A070A9S1	Komagataeibacter rhaeticus AF1	MAGKMKAAVVREFGKPLTIEELDIPTIRPDQILVKVDACGVCHTDLHAARGDWPAKPTPPFIPGHEGIGHVVEVGSNVNWIRTGDVVGVPWLYSACGHCEHCLGGWETLCEKQEDTGYSVNGCFAEYVVADPNYVAHLPKDIDPIKTAPVLCAGLTVYKGLKMTDTRAGEWVAISGAGGLGQMAIQYAVAMGLNVAAVDISDEKLEEARKLGARVTVNALKQDPVAAIREKTGGTHGVLVTAVSDKAFSQAVGYARRGGTVVLNGLPPGDFPLSIFDMVMNGTTVRGSIVGTRLDMIEAMSFFTEGKVTTVVSPDRLENINTIFDNLEHGRVEGRIVLDFRNGA	344	pTEF2	ttgataggtcaagatcaatgtaaacaattactttgttatgtagagtttttttagctacctatattccaccataacatcaatcatgcggttgctggtgtatttaccaataatgtttaatgtatatatatatatatatatatggggccgtatacttacatatagtagatgtcaagcgtaggcgcttcccctgccggctgtgagggcgccataaccaaggtatctatagaccgccaatcagcaaactacctccgtacattcatgttgcacccacacatttatacacccagaccgcgacaaattacccataaggttgtttgtgacggcgtcgtacaagagaacgtgggaactttttaggctcaccaaaaaagaaagaaaaaatacgagttgctgacagaagcc…	700	pPAB1	aaggcaagcccagaaaaatatcgcaagcacctttggtcttacagtgccaacttttggcctgccgacgttaagagtacaaagctgatggcaatgtacgacaagataacagagtctcaaaagaagtgaaacaatttttcttcaccacattttccattgttccttccccccataactataaacgtatttatgtatatatatttgcgtgtaagtgtgtgtactatagggcaccgtaaagtaataatgcttaattagttactactatgaccatataagaggtcatactgtatgaagccacaaagcagatagatcaatcatgtttaacgaaaactgttaatcgaagattatttctttttttttttctctttcctttttacaaagaaaattttttttgcgcttttt…	700	pRNR1	ggatatcgtaaacaaaggcgttaccatagaaatgtactgattggcagaattactcttcaggagaatctttcatacaaaggtattccattggggaaaatctcgttaccaagtcaatgctgaactttctatggcctttgtttactatcgttaattattttacgaccacttctgggtagaaatatttcgtagccctggaacgagcttgtttacgcgttttatcccattatatggcacccaaatcaaatttaaaaagaaaaaacgcgtaaacagtgtcgggtaagttcatcctctgttactttaattgcttctttttttgaaattctaagtaaacgcgtcattttgatcctcaggacacagaaatccttgcagaatcttattgggtgttgaatagaggacgcg…	700	tSSA1	gccaattggtgcggcaattgataataacgaaaatgtcttttaatgatctgggtataatgaggaattttccgaacgtttttactttatatatatatatacatgtaacatatattctatacgctatagagaaaggaaatttttcaattaaaaaaaaaatagagaaagagtttcacttcttgattatcgctaacactaatggttgaagtactgctactttaattttat	225
ADH	A0A0D6MJ91	Tanticharoenia sakaeratensis NBRC 103193	MADTMKAAMVHAFGAPLVIETVNIPAIDRHQILVKIDACGVCHTDLHAAKGDWPVKPRLPFIPGHEGVGHVVAVGADVSWVRQGDVVGVPWLYSACGHCAHCLGGWETLCERQDDTGYSVNGCFAEYVVADPDYVAHLPKDADPLLVAPVLCAGVTVYKGLKMTDTKPGDWVVVSGVGGLGQMAVQYGVAMGLNVIAVDIDEAKLATARTLGAALVVNAQSDDPAAFVKKQVGGAHGALVTAVSRPAFSQAMGMVRRGGTIVLNGLPPGDFPVSIFDMVMNGTTLRGSIVGTRLDMIEALSFFTEGKVHSVIRPDRLENINAIFADLEHGHVEGRVVLDFRN	342	pTEF2	ttgataggtcaagatcaatgtaaacaattactttgttatgtagagtttttttagctacctatattccaccataacatcaatcatgcggttgctggtgtatttaccaataatgtttaatgtatatatatatatatatatatggggccgtatacttacatatagtagatgtcaagcgtaggcgcttcccctgccggctgtgagggcgccataaccaaggtatctatagaccgccaatcagcaaactacctccgtacattcatgttgcacccacacatttatacacccagaccgcgacaaattacccataaggttgtttgtgacggcgtcgtacaagagaacgtgggaactttttaggctcaccaaaaaagaaagaaaaaatacgagttgctgacagaagcc…	700	pPAB1	aaggcaagcccagaaaaatatcgcaagcacctttggtcttacagtgccaacttttggcctgccgacgttaagagtacaaagctgatggcaatgtacgacaagataacagagtctcaaaagaagtgaaacaatttttcttcaccacattttccattgttccttccccccataactataaacgtatttatgtatatatatttgcgtgtaagtgtgtgtactatagggcaccgtaaagtaataatgcttaattagttactactatgaccatataagaggtcatactgtatgaagccacaaagcagatagatcaatcatgtttaacgaaaactgttaatcgaagattatttctttttttttttctctttcctttttacaaagaaaattttttttgcgcttttt…	700	pRNR1	ggatatcgtaaacaaaggcgttaccatagaaatgtactgattggcagaattactcttcaggagaatctttcatacaaaggtattccattggggaaaatctcgttaccaagtcaatgctgaactttctatggcctttgtttactatcgttaattattttacgaccacttctgggtagaaatatttcgtagccctggaacgagcttgtttacgcgttttatcccattatatggcacccaaatcaaatttaaaaagaaaaaacgcgtaaacagtgtcgggtaagttcatcctctgttactttaattgcttctttttttgaaattctaagtaaacgcgtcattttgatcctcaggacacagaaatccttgcagaatcttattgggtgttgaatagaggacgcg…	700	tSSA1	gccaattggtgcggcaattgataataacgaaaatgtcttttaatgatctgggtataatgaggaattttccgaacgtttttactttatatatatatatacatgtaacatatattctatacgctatagagaaaggaaatttttcaattaaaaaaaaaatagagaaagagtttcacttcttgattatcgctaacactaatggttgaagtactgctactttaattttat	225
ADH	A0A0E9EG42	Chlamydia trachomatis	MKAIVATKDKKAQVVEKELRPLEFGEALLDMECCGVCHTDLHVKNQDFGDKTGVVLGHEGIGIVKEVGPGVTTLKPGDRASVAWFFKGCGHCEYCTTGRETLCRSVLNAGYTADGGMSQECIVAADYAVKVPEGLDPAPASSITCAGVTTYKAIKESGVHPGEWLILFGLGGLGNLALQYAKNVFGAHVIAVDVNDAQLEFAKEYGADLCVNPLKENVPEFAMKKVGGAHGAVVTAVSKAAFNSAVDSVRAGGTVAAVGLPPEEMELSIPRLVLDGIRLVGSLVGTRKDLEEAFQFGAEGKVLPQCHMRKMEDINDIFDEMLSGKIRGRMVIDLSH	336	pTEF2	ttgataggtcaagatcaatgtaaacaattactttgttatgtagagtttttttagctacctatattccaccataacatcaatcatgcggttgctggtgtatttaccaataatgtttaatgtatatatatatatatatatatggggccgtatacttacatatagtagatgtcaagcgtaggcgcttcccctgccggctgtgagggcgccataaccaaggtatctatagaccgccaatcagcaaactacctccgtacattcatgttgcacccacacatttatacacccagaccgcgacaaattacccataaggttgtttgtgacggcgtcgtacaagagaacgtgggaactttttaggctcaccaaaaaagaaagaaaaaatacgagttgctgacagaagcc…	700	pPAB1	aaggcaagcccagaaaaatatcgcaagcacctttggtcttacagtgccaacttttggcctgccgacgttaagagtacaaagctgatggcaatgtacgacaagataacagagtctcaaaagaagtgaaacaatttttcttcaccacattttccattgttccttccccccataactataaacgtatttatgtatatatatttgcgtgtaagtgtgtgtactatagggcaccgtaaagtaataatgcttaattagttactactatgaccatataagaggtcatactgtatgaagccacaaagcagatagatcaatcatgtttaacgaaaactgttaatcgaagattatttctttttttttttctctttcctttttacaaagaaaattttttttgcgcttttt…	700	pRNR1	ggatatcgtaaacaaaggcgttaccatagaaatgtactgattggcagaattactcttcaggagaatctttcatacaaaggtattccattggggaaaatctcgttaccaagtcaatgctgaactttctatggcctttgtttactatcgttaattattttacgaccacttctgggtagaaatatttcgtagccctggaacgagcttgtttacgcgttttatcccattatatggcacccaaatcaaatttaaaaagaaaaaacgcgtaaacagtgtcgggtaagttcatcctctgttactttaattgcttctttttttgaaattctaagtaaacgcgtcattttgatcctcaggacacagaaatccttgcagaatcttattgggtgttgaatagaggacgcg…	700	tSSA1	gccaattggtgcggcaattgataataacgaaaatgtcttttaatgatctgggtataatgaggaattttccgaacgtttttactttatatatatatatacatgtaacatatattctatacgctatagagaaaggaaatttttcaattaaaaaaaaaatagagaaagagtttcacttcttgattatcgctaacactaatggttgaagtactgctactttaattttat	225
ADH	A0A3N5ZRA6	Rummeliibacillus sp. TYF005	MKAAIVNAFSKELEIKEVSKPQLEEGEVLVKIEACGVCHTDLHAAHGDWPVKPKLPLIPGHEGVGVVVEVAKGVKSINVGDRVGIPWLYSACGECEYCIDGKETLCPNQLNGGYSVDGGYAEYCKAPADYVARIPDNVDPIEIAPILCAGVTTYKALKVSGAKPGEWVAIYGIGGLGHIALQYAKAMGLNVVAIDISDDKSKLAKELGADIVINGLKEDPVQAIQEQLGGVQAAISVAVTKKAFEQAYESVKRGGCLVVVGLPNEELPIPIFNTVLNGVTVKGSIVGTRKDMQEALDFAARGKVRAIIETAKLEDINDVFNKMENGKINGRIVLTLADEE	340	pTEF2	ttgataggtcaagatcaatgtaaacaattactttgttatgtagagtttttttagctacctatattccaccataacatcaatcatgcggttgctggtgtatttaccaataatgtttaatgtatatatatatatatatatatggggccgtatacttacatatagtagatgtcaagcgtaggcgcttcccctgccggctgtgagggcgccataaccaaggtatctatagaccgccaatcagcaaactacctccgtacattcatgttgcacccacacatttatacacccagaccgcgacaaattacccataaggttgtttgtgacggcgtcgtacaagagaacgtgggaactttttaggctcaccaaaaaagaaagaaaaaatacgagttgctgacagaagcc…	700	pPAB1	aaggcaagcccagaaaaatatcgcaagcacctttggtcttacagtgccaacttttggcctgccgacgttaagagtacaaagctgatggcaatgtacgacaagataacagagtctcaaaagaagtgaaacaatttttcttcaccacattttccattgttccttccccccataactataaacgtatttatgtatatatatttgcgtgtaagtgtgtgtactatagggcaccgtaaagtaataatgcttaattagttactactatgaccatataagaggtcatactgtatgaagccacaaagcagatagatcaatcatgtttaacgaaaactgttaatcgaagattatttctttttttttttctctttcctttttacaaagaaaattttttttgcgcttttt…	700	pRNR1	ggatatcgtaaacaaaggcgttaccatagaaatgtactgattggcagaattactcttcaggagaatctttcatacaaaggtattccattggggaaaatctcgttaccaagtcaatgctgaactttctatggcctttgtttactatcgttaattattttacgaccacttctgggtagaaatatttcgtagccctggaacgagcttgtttacgcgttttatcccattatatggcacccaaatcaaatttaaaaagaaaaaacgcgtaaacagtgtcgggtaagttcatcctctgttactttaattgcttctttttttgaaattctaagtaaacgcgtcattttgatcctcaggacacagaaatccttgcagaatcttattgggtgttgaatagaggacgcg…	700	tSSA1	gccaattggtgcggcaattgataataacgaaaatgtcttttaatgatctgggtataatgaggaattttccgaacgtttttactttatatatatatatacatgtaacatatattctatacgctatagagaaaggaaatttttcaattaaaaaaaaaatagagaaagagtttcacttcttgattatcgctaacactaatggttgaagtactgctactttaattttat	225
ADH	A0A377K8P3	Escherichia coli	MKAAVVTKDHHVDVTDKTLRSLKHGEALLKMECCGVCHTDLHVKNGDFGDKTGVILGHEGIGVVAEVGPGVTSLKPGDRASVAWFYEGCGHCEYCNSGNETLCRSVKNAGYSVDGGMAEECIVVADYAVKVPDGLDSAAASSITCAGVTTYKAVKLSKIRPGQWIAIYGLGGLGNLALQYAKNVFNAKVIAIDVNDEQLKLATEMGADLAINSRTEDAARIVQEKAGGAHAAVVTAVAKAAFNSAVDAVRAGGRVVAVGLPPESMSLDIPRLVLDGIEVVGSLVGTRQDLTEAFQFAAEGKVVPKVALRPLADINTIFTEMEEGKNPWPYGD	332	pTEF2	ttgataggtcaagatcaatgtaaacaattactttgttatgtagagtttttttagctacctatattccaccataacatcaatcatgcggttgctggtgtatttaccaataatgtttaatgtatatatatatatatatatatggggccgtatacttacatatagtagatgtcaagcgtaggcgcttcccctgccggctgtgagggcgccataaccaaggtatctatagaccgccaatcagcaaactacctccgtacattcatgttgcacccacacatttatacacccagaccgcgacaaattacccataaggttgtttgtgacggcgtcgtacaagagaacgtgggaactttttaggctcaccaaaaaagaaagaaaaaatacgagttgctgacagaagcc…	700	pPAB1	aaggcaagcccagaaaaatatcgcaagcacctttggtcttacagtgccaacttttggcctgccgacgttaagagtacaaagctgatggcaatgtacgacaagataacagagtctcaaaagaagtgaaacaatttttcttcaccacattttccattgttccttccccccataactataaacgtatttatgtatatatatttgcgtgtaagtgtgtgtactatagggcaccgtaaagtaataatgcttaattagttactactatgaccatataagaggtcatactgtatgaagccacaaagcagatagatcaatcatgtttaacgaaaactgttaatcgaagattatttctttttttttttctctttcctttttacaaagaaaattttttttgcgcttttt…	700	pRNR1	ggatatcgtaaacaaaggcgttaccatagaaatgtactgattggcagaattactcttcaggagaatctttcatacaaaggtattccattggggaaaatctcgttaccaagtcaatgctgaactttctatggcctttgtttactatcgttaattattttacgaccacttctgggtagaaatatttcgtagccctggaacgagcttgtttacgcgttttatcccattatatggcacccaaatcaaatttaaaaagaaaaaacgcgtaaacagtgtcgggtaagttcatcctctgttactttaattgcttctttttttgaaattctaagtaaacgcgtcattttgatcctcaggacacagaaatccttgcagaatcttattgggtgttgaatagaggacgcg…	700	tSSA1	gccaattggtgcggcaattgataataacgaaaatgtcttttaatgatctgggtataatgaggaattttccgaacgtttttactttatatatatatatacatgtaacatatattctatacgctatagagaaaggaaatttttcaattaaaaaaaaaatagagaaagagtttcacttcttgattatcgctaacactaatggttgaagtactgctactttaattttat	225
ADH	A0A1S1U9Q3	Janthinobacterium lividum	MKAAVVEQLGQPLVLRDVPVPVPGPGQILVKTEACGVCHTDLHAARGDWPVKPSPPFIPGHEGIGLVVAMGTGVTEVQLGDRVGVPWLYSACGHCEHCLAAWETVCAEAQFGGYTKNGGFAEYILADPRYVAHIPDGLSAVQAAPIICAGVTSYKGIKETGARPGQWLAVSGIGGLGHLAIEYAVAMGLRVAAVDIDEGKLEHARALGAEVTINARQGDPVAALREATGGGAHGVLITAPSIDAFQQGVAMTRKRGTCVLVGLPPGDFPTPLFDVVANCVTIRGSFVGTRQDMAEALAFAATGKVKAGIELQPLSAINEIFSRLEHGKVASRVVLDFSGN	340	pTEF2	ttgataggtcaagatcaatgtaaacaattactttgttatgtagagtttttttagctacctatattccaccataacatcaatcatgcggttgctggtgtatttaccaataatgtttaatgtatatatatatatatatatatggggccgtatacttacatatagtagatgtcaagcgtaggcgcttcccctgccggctgtgagggcgccataaccaaggtatctatagaccgccaatcagcaaactacctccgtacattcatgttgcacccacacatttatacacccagaccgcgacaaattacccataaggttgtttgtgacggcgtcgtacaagagaacgtgggaactttttaggctcaccaaaaaagaaagaaaaaatacgagttgctgacagaagcc…	700	pPAB1	aaggcaagcccagaaaaatatcgcaagcacctttggtcttacagtgccaacttttggcctgccgacgttaagagtacaaagctgatggcaatgtacgacaagataacagagtctcaaaagaagtgaaacaatttttcttcaccacattttccattgttccttccccccataactataaacgtatttatgtatatatatttgcgtgtaagtgtgtgtactatagggcaccgtaaagtaataatgcttaattagttactactatgaccatataagaggtcatactgtatgaagccacaaagcagatagatcaatcatgtttaacgaaaactgttaatcgaagattatttctttttttttttctctttcctttttacaaagaaaattttttttgcgcttttt…	700	pRNR1	ggatatcgtaaacaaaggcgttaccatagaaatgtactgattggcagaattactcttcaggagaatctttcatacaaaggtattccattggggaaaatctcgttaccaagtcaatgctgaactttctatggcctttgtttactatcgttaattattttacgaccacttctgggtagaaatatttcgtagccctggaacgagcttgtttacgcgttttatcccattatatggcacccaaatcaaatttaaaaagaaaaaacgcgtaaacagtgtcgggtaagttcatcctctgttactttaattgcttctttttttgaaattctaagtaaacgcgtcattttgatcctcaggacacagaaatccttgcagaatcttattgggtgttgaatagaggacgcg…	700	tSSA1	gccaattggtgcggcaattgataataacgaaaatgtcttttaatgatctgggtataatgaggaattttccgaacgtttttactttatatatatatatacatgtaacatatattctatacgctatagagaaaggaaatttttcaattaaaaaaaaaatagagaaagagtttcacttcttgattatcgctaacactaatggttgaagtactgctactttaattttat	225
ADH	A0A1Y1Z9I3	Basidiobolus meristosporus CBS 931.73	MCQIPKTQKAAVIESHDKPVEIKTIAVPTPGPDDVLVKIEYTGVCHTDLHAAEGDWPIPTKLPLVGGHEGAGKVVALGSNVKDLKIGDSVGVVWLHSACMTCEYCIQGRETVFQEYCVARASHVARIPDNLPLIEAAPILCAGVTVYKGLKETEVRSGQFVTIVGAGGGLGHLAVQYAKAMGMNVVAVDTGDDKRKLCVEELGADYFVDFMKDDVVATVKEVTGGGSHGVLLLSPAEKPFQQAVDYTRRWGTVACIALPAGAKGTFPVFDLVLQRLTIRGSIVGNRQDLAEALDFAARGKVKCHYKVMDMESIPQVYEDMHAGKIAGRIVLDLHNH	336	pTEF2	ttgataggtcaagatcaatgtaaacaattactttgttatgtagagtttttttagctacctatattccaccataacatcaatcatgcggttgctggtgtatttaccaataatgtttaatgtatatatatatatatatatatggggccgtatacttacatatagtagatgtcaagcgtaggcgcttcccctgccggctgtgagggcgccataaccaaggtatctatagaccgccaatcagcaaactacctccgtacattcatgttgcacccacacatttatacacccagaccgcgacaaattacccataaggttgtttgtgacggcgtcgtacaagagaacgtgggaactttttaggctcaccaaaaaagaaagaaaaaatacgagttgctgacagaagcc…	700	pPAB1	aaggcaagcccagaaaaatatcgcaagcacctttggtcttacagtgccaacttttggcctgccgacgttaagagtacaaagctgatggcaatgtacgacaagataacagagtctcaaaagaagtgaaacaatttttcttcaccacattttccattgttccttccccccataactataaacgtatttatgtatatatatttgcgtgtaagtgtgtgtactatagggcaccgtaaagtaataatgcttaattagttactactatgaccatataagaggtcatactgtatgaagccacaaagcagatagatcaatcatgtttaacgaaaactgttaatcgaagattatttctttttttttttctctttcctttttacaaagaaaattttttttgcgcttttt…	700	pRNR1	ggatatcgtaaacaaaggcgttaccatagaaatgtactgattggcagaattactcttcaggagaatctttcatacaaaggtattccattggggaaaatctcgttaccaagtcaatgctgaactttctatggcctttgtttactatcgttaattattttacgaccacttctgggtagaaatatttcgtagccctggaacgagcttgtttacgcgttttatcccattatatggcacccaaatcaaatttaaaaagaaaaaacgcgtaaacagtgtcgggtaagttcatcctctgttactttaattgcttctttttttgaaattctaagtaaacgcgtcattttgatcctcaggacacagaaatccttgcagaatcttattgggtgttgaatagaggacgcg…	700	tSSA1	gccaattggtgcggcaattgataataacgaaaatgtcttttaatgatctgggtataatgaggaattttccgaacgtttttactttatatatatatatacatgtaacatatattctatacgctatagagaaaggaaatttttcaattaaaaaaaaaatagagaaagagtttcacttcttgattatcgctaacactaatggttgaagtactgctactttaattttat	225
ADH	A0A1C7LUH3	Grifola frondosa	MSTSFTIPKFQKAAIVETNDAPLKIIDDFPVKQPSELAPGECLVKLDCSGVCHTDLHARNGDWPLKAKLPLIGGHEGVGKIVAIGEHTQESPVKVGDRVGIKWLAYSCLDCEPCRKGLEQSCLNGRYSGFSVDGTFSQYVVSWVSHVTPIPEGISSAEAASILCAGITVYRAIKYSNTHIGDWIVLPVLEEDWAILPSNTGKEKKDLVMKLGAEKWIDFKETKDLVKDVVDATDGLGAHAAVVAAATSAAYEQAIDYLRMGGNLMAVGLPGHGKLSADIFFTVTKSISIYGSYVGNRQDAREALDIAARGKVKCFYVVKPLAALAETYEGLEKGTVVGRVVLDMTQ	346	pTEF2	ttgataggtcaagatcaatgtaaacaattactttgttatgtagagtttttttagctacctatattccaccataacatcaatcatgcggttgctggtgtatttaccaataatgtttaatgtatatatatatatatatatatggggccgtatacttacatatagtagatgtcaagcgtaggcgcttcccctgccggctgtgagggcgccataaccaaggtatctatagaccgccaatcagcaaactacctccgtacattcatgttgcacccacacatttatacacccagaccgcgacaaattacccataaggttgtttgtgacggcgtcgtacaagagaacgtgggaactttttaggctcaccaaaaaagaaagaaaaaatacgagttgctgacagaagcc…	700	pPAB1	aaggcaagcccagaaaaatatcgcaagcacctttggtcttacagtgccaacttttggcctgccgacgttaagagtacaaagctgatggcaatgtacgacaagataacagagtctcaaaagaagtgaaacaatttttcttcaccacattttccattgttccttccccccataactataaacgtatttatgtatatatatttgcgtgtaagtgtgtgtactatagggcaccgtaaagtaataatgcttaattagttactactatgaccatataagaggtcatactgtatgaagccacaaagcagatagatcaatcatgtttaacgaaaactgttaatcgaagattatttctttttttttttctctttcctttttacaaagaaaattttttttgcgcttttt…	700	pRNR1	ggatatcgtaaacaaaggcgttaccatagaaatgtactgattggcagaattactcttcaggagaatctttcatacaaaggtattccattggggaaaatctcgttaccaagtcaatgctgaactttctatggcctttgtttactatcgttaattattttacgaccacttctgggtagaaatatttcgtagccctggaacgagcttgtttacgcgttttatcccattatatggcacccaaatcaaatttaaaaagaaaaaacgcgtaaacagtgtcgggtaagttcatcctctgttactttaattgcttctttttttgaaattctaagtaaacgcgtcattttgatcctcaggacacagaaatccttgcagaatcttattgggtgttgaatagaggacgcg…	700	tSSA1	gccaattggtgcggcaattgataataacgaaaatgtcttttaatgatctgggtataatgaggaattttccgaacgtttttactttatatatatatatacatgtaacatatattctatacgctatagagaaaggaaatttttcaattaaaaaaaaaatagagaaagagtttcacttcttgattatcgctaacactaatggttgaagtactgctactttaattttat	225
ADH	A0A402DRG6	Cellulomonas biazotea	MLAAVVRSFTEDLEITEVPVPTPGPHEALVRVEFTGVCHTDLHAARGDWPVQPALPFVPGHEGVGTVVEVGDEVTRVAVGDRVGNAWLASACGECEYCATGWETLCPRQRNSGYSVDGSFAQYMLVDSRYCPLVPPGVDPAAAAPILCAGVTVYKGLKTTDTQPGDWVLVSGVGGLGHLAVQYAVAMGRRVVALDVDDAKLDLALKHGAEVGVNAATVDDPVAQVRDLTGGVHGALVTAVNGVAFPQAVGALRRGGTVSLVGLPPEQFPLDIFTTVLNGLTVRGSIVGTRADMTEALDFFARGKVGPTFTVRPLGAVNEVLDDLTHGRVDGRVVLDLQHT	340	pTEF2	ttgataggtcaagatcaatgtaaacaattactttgttatgtagagtttttttagctacctatattccaccataacatcaatcatgcggttgctggtgtatttaccaataatgtttaatgtatatatatatatatatatatggggccgtatacttacatatagtagatgtcaagcgtaggcgcttcccctgccggctgtgagggcgccataaccaaggtatctatagaccgccaatcagcaaactacctccgtacattcatgttgcacccacacatttatacacccagaccgcgacaaattacccataaggttgtttgtgacggcgtcgtacaagagaacgtgggaactttttaggctcaccaaaaaagaaagaaaaaatacgagttgctgacagaagcc…	700	pPAB1	aaggcaagcccagaaaaatatcgcaagcacctttggtcttacagtgccaacttttggcctgccgacgttaagagtacaaagctgatggcaatgtacgacaagataacagagtctcaaaagaagtgaaacaatttttcttcaccacattttccattgttccttccccccataactataaacgtatttatgtatatatatttgcgtgtaagtgtgtgtactatagggcaccgtaaagtaataatgcttaattagttactactatgaccatataagaggtcatactgtatgaagccacaaagcagatagatcaatcatgtttaacgaaaactgttaatcgaagattatttctttttttttttctctttcctttttacaaagaaaattttttttgcgcttttt…	700	pRNR1	ggatatcgtaaacaaaggcgttaccatagaaatgtactgattggcagaattactcttcaggagaatctttcatacaaaggtattccattggggaaaatctcgttaccaagtcaatgctgaactttctatggcctttgtttactatcgttaattattttacgaccacttctgggtagaaatatttcgtagccctggaacgagcttgtttacgcgttttatcccattatatggcacccaaatcaaatttaaaaagaaaaaacgcgtaaacagtgtcgggtaagttcatcctctgttactttaattgcttctttttttgaaattctaagtaaacgcgtcattttgatcctcaggacacagaaatccttgcagaatcttattgggtgttgaatagaggacgcg…	700	tSSA1	gccaattggtgcggcaattgataataacgaaaatgtcttttaatgatctgggtataatgaggaattttccgaacgtttttactttatatatatatatacatgtaacatatattctatacgctatagagaaaggaaatttttcaattaaaaaaaaaatagagaaagagtttcacttcttgattatcgctaacactaatggttgaagtactgctactttaattttat	225
ADH	A0A2V5DB23	Arthrobacter sp. RC1.1 241	MTTTMQAAVVTEFGKDLQVQTLNIPTPGPGEALVKVLTTGVCHTDLHAAEGDWPVKPAPPFVPGHEGVGEVVALGDGVTSLAVGDLVGNAWLWSACGDCQYCRTGWETLCEAQKNGGYSVDGSFGEYMLVDSRFAARIPAGSDPVEVAPVLCAGVTVYKGLKMTEAMPGQWVTISGIGGLGHIAVQYAVAMGLRVAAVDIADDKLALAKAHGAEVVVNALHEDPVEVIQRETGGCHGVLVTAVHPSAFGQAIGMARRGGTIVFNGLPPGDFPAPIFDIVLKGLTVRGSIVGTRQDMDEALDFYAQGKIHPTVSVRELAEVNAVLDEMKHAKIDGRVVLRF	340	pTEF2	ttgataggtcaagatcaatgtaaacaattactttgttatgtagagtttttttagctacctatattccaccataacatcaatcatgcggttgctggtgtatttaccaataatgtttaatgtatatatatatatatatatatggggccgtatacttacatatagtagatgtcaagcgtaggcgcttcccctgccggctgtgagggcgccataaccaaggtatctatagaccgccaatcagcaaactacctccgtacattcatgttgcacccacacatttatacacccagaccgcgacaaattacccataaggttgtttgtgacggcgtcgtacaagagaacgtgggaactttttaggctcaccaaaaaagaaagaaaaaatacgagttgctgacagaagcc…	700	pPAB1	aaggcaagcccagaaaaatatcgcaagcacctttggtcttacagtgccaacttttggcctgccgacgttaagagtacaaagctgatggcaatgtacgacaagataacagagtctcaaaagaagtgaaacaatttttcttcaccacattttccattgttccttccccccataactataaacgtatttatgtatatatatttgcgtgtaagtgtgtgtactatagggcaccgtaaagtaataatgcttaattagttactactatgaccatataagaggtcatactgtatgaagccacaaagcagatagatcaatcatgtttaacgaaaactgttaatcgaagattatttctttttttttttctctttcctttttacaaagaaaattttttttgcgcttttt…	700	pRNR1	ggatatcgtaaacaaaggcgttaccatagaaatgtactgattggcagaattactcttcaggagaatctttcatacaaaggtattccattggggaaaatctcgttaccaagtcaatgctgaactttctatggcctttgtttactatcgttaattattttacgaccacttctgggtagaaatatttcgtagccctggaacgagcttgtttacgcgttttatcccattatatggcacccaaatcaaatttaaaaagaaaaaacgcgtaaacagtgtcgggtaagttcatcctctgttactttaattgcttctttttttgaaattctaagtaaacgcgtcattttgatcctcaggacacagaaatccttgcagaatcttattgggtgttgaatagaggacgcg…	700	tSSA1	gccaattggtgcggcaattgataataacgaaaatgtcttttaatgatctgggtataatgaggaattttccgaacgtttttactttatatatatatatacatgtaacatatattctatacgctatagagaaaggaaatttttcaattaaaaaaaaaatagagaaagagtttcacttcttgattatcgctaacactaatggttgaagtactgctactttaattttat	225
