# Supplementary material for: Combinatorial library design for improving isobutanol production in Saccharomyces cerevisiae
Source: Front Bioeng Biotechnol. 2022 Dec 2;10:1080024. doi: 10.3389/fbioe.2022.1080024 (PMC9755324; doi:10.3389/fbioe.2022.1080024)
Supplement: Supplementary file 5 [file DataSheet2.XLSX]

## Sheet: ALS
	A0A0L1IUP8	P07342	B8M7J7	G9P224	A0A1H5SP47	A0A1G9QAU4	A0A2N6S656	A0A1M5TV32	Q04789	A0A081LEG1	A0A378P294	A0A087CAQ1	A0A0D1LUK8	A0A1H7XFE9	A0A0R1MFU8	D7VAM4	A0A0R1HRD7	A0A0B2XJT2	A0A0C3GZ21	A0A2K0TCK6	A0A3M6X7V5	A0A0B9A544	A0A1G5QS76	A0A1U9KNV3	D9X3T8
A0A0L1IUP8	100	45.9	47.79	45.33	36.17	41.08	26.01	26.14	25.99	27.08	28.12	27.54	23.3	27.47	26.56	28.28	27.71	28.57	26.06	26.34	24.31	26.78	30.41	30.07	29.54
P07342	45.9	100	61.71	58.61	43.71	45.05	26.33	26.5	26.83	26.85	26.7	22.94	25.74	26.06	25.69	24.66	26.47	26.24	25	27.31	24	27.02	28.04	29.21	28.06
B8M7J7	47.79	61.71	100	67.55	42.55	45.14	27.19	26.63	25.71	27.16	26.65	24.51	24.77	26.37	25.82	26.16	26.24	26.37	24.04	27.07	25.77	26.4	27.61	28.41	28.8
G9P224	45.33	58.61	67.55	100	40.86	42.55	25.55	25.18	24.11	24.46	26.06	24.87	24.36	25.41	25.96	24.49	25.82	26.51	24.36	25.73	24.64	26.77	28.01	27.97	26.28
A0A1H5SP47	36.17	43.71	42.55	40.86	100	46.92	29.55	28.49	28.73	29.35	29.87	27.58	26.98	27.55	28.11	28.87	27.36	28.87	26.37	26.6	26.65	28.02	28.79	31.94	30.42
A0A1G9QAU4	41.08	45.05	45.14	42.55	46.92	100	27.98	29.19	28.41	29.03	26.93	26.36	27.17	25.85	26.23	26.42	25.66	27.92	26.69	29.51	27.55	29.06	30.15	31.25	30.3
A0A2N6S656	26.01	26.33	27.19	25.55	29.55	27.98	100	57.27	57.17	55.83	54.89	46.95	48.28	54.95	53.69	55.73	56.14	54.95	45.5	44.73	44.71	33.02	35.63	30.68	32.29
A0A1M5TV32	26.14	26.5	26.63	25.18	28.49	29.19	57.27	100	65.66	63.26	51.72	46.61	46.01	51.81	52.35	53.57	52.62	51.99	45.96	44.63	43.82	32.46	38.36	31.18	32.42
Q04789	25.99	26.83	25.71	24.11	28.73	28.41	57.17	65.66	100	67.96	55.25	45.37	48.82	52.07	53.69	55.16	53.61	52.97	43.85	43.81	41.74	34.14	38.48	34.81	34.66
A0A081LEG1	27.08	26.85	27.16	24.46	29.35	29.03	55.83	63.26	67.96	100	53.18	43.81	46.2	50.18	50.18	52.78	50.63	50	43.67	43.15	44.61	31.72	36.62	32.04	34.19
A0A378P294	28.12	26.7	26.65	26.06	29.87	26.93	54.89	51.72	55.25	53.18	100	48.29	50.36	57.14	56.24	55.88	53.35	54.25	45.17	46.42	45.6	31.91	33.58	33.95	31.18
A0A087CAQ1	27.54	22.94	24.51	24.87	27.58	26.36	46.95	46.61	45.37	43.81	48.29	100	49.64	56.79	56.61	56.28	56.35	57.32	44.14	42.47	42.25	31.8	34.13	30.18	30.94
A0A0D1LUK8	23.3	25.74	24.77	24.36	26.98	27.17	48.28	46.01	48.82	46.2	50.36	49.64	100	55.91	59.14	57.78	57.17	56.81	39.85	42.54	41.94	29.42	30.04	29.76	29.02
A0A1H7XFE9	27.47	26.06	26.37	25.41	27.55	25.85	54.95	51.81	52.07	50.18	57.14	56.79	55.91	100	76.43	73.93	75.31	73.21	46.44	44.94	46.8	32.77	35.01	32.47	32.6
A0A0R1MFU8	26.56	25.69	25.82	25.96	28.11	26.23	53.69	52.35	53.69	50.18	56.24	56.61	59.14	76.43	100	76.07	77.64	76.43	42.6	44.57	45.7	32.96	35.94	31.73	32.04
D7VAM4	28.28	24.66	26.16	24.49	28.87	26.42	55.73	53.57	55.16	52.78	55.88	56.28	57.78	73.93	76.07	100	80.68	80.36	46.35	44.67	46.21	32.59	35.75	32.1	30.91
A0A0R1HRD7	27.71	26.47	26.24	25.82	27.36	25.66	56.14	52.62	53.61	50.63	53.35	56.35	57.17	75.31	77.64	80.68	100	81.93	43.88	45.3	46.89	32.59	35.94	31.73	29.89
A0A0B2XJT2	28.57	26.24	26.37	26.51	28.87	27.92	54.95	51.99	52.97	50	54.25	57.32	56.81	73.21	76.43	80.36	81.93	100	44.97	45.3	45.89	32.22	36.5	32.84	32.04
A0A0C3GZ21	26.06	25	24.04	24.36	26.37	26.69	45.5	45.96	43.85	43.67	45.17	44.14	39.85	46.44	42.6	46.35	43.88	44.97	100	53.68	53.5	30.94	32.35	32.36	32.72
A0A2K0TCK6	26.34	27.31	27.07	25.73	26.6	29.51	44.73	44.63	43.81	43.15	46.42	42.47	42.54	44.94	44.57	44.67	45.3	45.3	53.68	100	53.86	29.37	31.84	29.7	29.52
A0A3M6X7V5	24.31	24	25.77	24.64	26.65	27.55	44.71	43.82	41.74	44.61	45.6	42.25	41.94	46.8	45.7	46.21	46.89	45.89	53.5	53.86	100	29.5	30.91	28.62	28.8
A0A0B9A544	26.78	27.02	26.4	26.77	28.02	29.06	33.02	32.46	34.14	31.72	31.91	31.8	29.42	32.77	32.96	32.59	32.59	32.22	30.94	29.37	29.5	100	39.29	39.96	39.41
A0A1G5QS76	30.41	28.04	27.61	28.01	28.79	30.15	35.63	38.36	38.48	36.62	33.58	34.13	30.04	35.01	35.94	35.75	35.94	36.5	32.35	31.84	30.91	39.29	100	49.08	50.37
A0A1U9KNV3	30.07	29.21	28.41	27.97	31.94	31.25	30.68	31.18	34.81	32.04	33.95	30.18	29.76	32.47	31.73	32.1	31.73	32.84	32.36	29.7	28.62	39.96	49.08	100	63.11
D9X3T8	29.54	28.06	28.8	26.28	30.42	30.3	32.29	32.42	34.66	34.19	31.18	30.94	29.02	32.6	32.04	30.91	29.89	32.04	32.72	29.52	28.8	39.41	50.37	63.11	100

## Sheet: KARI
	A0A385ZLF5	A8ZTR0	P06168	A0A1X2IAC2	B5EZ33	Q0HQG0	J4G0R9	D2BQX9	A0A380HSB6	A0A133ZDY6	D0WGK0	A0A100YUM4	A0A2X1CZM5	A0A1M4WWZ3	A0A1I6KRG0	A0A1H3VTH5	B0MCX7	N2BA21	A0A3D1G243	K4LVZ1	A0A1L7D3Y3	A0A3D9UQZ5	K9SZS8	B1XL20	B8HNI6	A0A293NMQ1	Q3K6T1	Q888N4	A0A352KNS8	A0A3N5F6V2	A0A2T6F2S0
A0A385ZLF5	100	34.06	33.33	32.22	25	23.6	23.41	28.43	28.19	28.62	28.57	30.33	27.67	28	27.42	28.24	26.97	27	27.52	29.53	30.67	31.33	27.27	29.29	31.99	28.19	29.19	29.19	30.54	26.85	28.86
A8ZTR0	34.06	100	57.76	59.71	25.98	26.43	23.31	32.31	31.48	30.65	30.72	30.37	32.82	34.05	32.31	33.94	31.93	32.62	29.32	32.41	31.9	31.6	32.82	33.44	30.96	28.09	28.09	29.01	28.4	27.78	29.32
P06168	33.33	57.76	100	66.76	28.82	29.24	22.09	32.4	32.81	29.5	28.1	29.81	32.3	35.4	34.58	31.89	34.15	34.26	29.06	34.06	32.61	31.99	32.71	33.33	31.46	33.12	31.25	31.25	30.62	32.81	32.19
A0A1X2IAC2	32.22	59.71	66.76	100	23.74	25.07	23.38	33.75	34.78	30.43	31.23	32.1	33.33	31.17	32.82	30.77	31.82	34.05	29.81	33.54	33.02	32.72	33.85	34.47	34.16	30.75	32.3	33.54	30.75	30.75	30.75
B5EZ33	25	25.98	28.82	23.74	100	73.06	24.76	34.06	35.4	33.23	32.73	35.4	34.57	35.8	35.6	34.46	33.64	34.36	36.34	36.56	38.27	37.35	38.24	37.62	36.68	36.34	37.27	37.89	39.44	36.34	39.75
Q0HQG0	23.6	26.43	29.24	25.07	73.06	100	24.3	32.72	31.58	32.71	30.72	33.02	32.62	33.85	33.95	31.29	32.33	32.11	34.67	34.78	35.69	33.23	34.27	33.96	32.71	36.22	34.06	34.98	34.98	33.44	34.67
J4G0R9	23.41	23.31	22.09	23.38	24.76	24.3	100	31.19	31.6	30.18	28.88	33.23	28.96	33.23	31.5	32.52	32.63	33.94	29.97	36.81	33.54	33.84	31.5	33.33	33.03	28.53	28.83	29.45	32.52	30.98	30.06
D2BQX9	28.43	32.31	32.4	33.75	34.06	32.72	31.19	100	62.28	55.15	55.72	56.76	52.08	55.65	53.43	54.9	55.06	54.6	51.04	54.38	52.38	55.88	58.48	58.48	55.76	51.63	50.15	50.15	56.38	54.3	49.85
A0A380HSB6	28.19	31.48	32.81	34.78	35.4	31.58	31.6	62.28	100	54.1	54.68	53.31	53.29	55.69	56.29	54.49	57.19	57.19	54.95	58.31	55.09	57.49	60.61	62.12	59.7	52.85	54.05	54.35	59.16	56.76	55.86
A0A133ZDY6	28.62	30.65	29.5	30.43	33.23	32.71	30.18	55.15	54.1	100	79.15	78.55	48.34	54.38	54.55	55.29	54.98	56.8	55.32	53.19	56.19	54.68	58.18	58.18	55.76	58.05	56.23	56.53	55.62	55.93	55.62
D0WGK0	28.57	30.72	28.1	31.23	32.73	30.72	28.88	55.72	54.68	79.15	100	81.98	48.35	53.75	56.33	53.89	54.3	55.56	54.68	54.68	55.26	55.56	55.89	55.89	55.59	58.01	58.91	58.91	58.01	53.17	55.59
A0A100YUM4	30.33	30.37	29.81	32.1	35.4	33.02	33.23	56.76	53.31	78.55	81.98	100	49.4	56.59	56.46	52.69	56.29	58.08	53.01	54.52	57.19	58.08	56.19	57.1	57.4	57.53	59.94	60.24	56.93	55.42	54.22
A0A2X1CZM5	27.67	32.82	32.3	33.33	34.57	32.62	28.96	52.08	53.29	48.34	48.35	49.4	100	52.52	49.4	48.96	50.15	51.34	48.36	53.92	50.45	52.82	55.29	57.7	52.87	49.25	50.45	49.85	54.63	51.34	51.04
A0A1M4WWZ3	28	34.05	35.4	31.17	35.8	33.85	33.23	55.65	55.69	54.38	53.75	56.59	52.52	100	83.33	69.73	80.42	78.04	57.01	62.05	56.97	54.3	62.54	64.35	60.12	54.63	54.93	54.93	60.6	56.42	57.91
A0A1I6KRG0	27.42	32.31	34.58	32.82	35.6	33.95	31.5	53.43	56.29	54.55	56.33	56.46	49.4	83.33	100	69.05	78.27	75.3	57.31	60.54	58.04	57.44	61.03	66.77	62.54	56.42	55.82	56.42	59.7	56.12	58.51
A0A1H3VTH5	28.24	33.94	31.89	30.77	34.46	31.29	32.52	54.9	54.49	55.29	53.89	52.69	48.96	69.73	69.05	100	76.63	80.47	53.87	53.92	53.71	56.51	60.12	62.54	57.7	52.68	55.36	54.76	55.06	53.27	52.98
B0MCX7	26.97	31.93	34.15	31.82	33.64	32.33	32.63	55.06	57.19	54.98	54.3	56.29	50.15	80.42	78.27	76.63	100	86.14	55.82	59.04	55.49	56.08	60.42	63.75	59.52	52.54	52.54	53.13	57.31	54.63	55.82
N2BA21	27	32.62	34.26	34.05	34.36	32.11	33.94	54.6	57.19	56.8	55.56	58.08	51.34	78.04	75.3	80.47	86.14	100	54.76	56.63	54.9	57.69	60.73	65.56	60.12	54.76	53.87	54.17	58.04	55.06	55.06
A0A3D1G243	27.52	29.32	29.06	29.81	36.34	34.67	29.97	51.04	54.95	55.32	54.68	53.01	48.36	57.01	57.31	53.87	55.82	54.76	100	57.53	56.42	53.85	57.58	59.09	60.61	60.95	62.43	62.13	63.91	61.54	63.02
K4LVZ1	29.53	32.41	34.06	33.54	36.56	34.78	36.81	54.38	58.31	53.19	54.68	54.52	53.92	62.05	60.54	53.92	59.04	56.63	57.53	100	55.12	56.63	61.82	61.82	63.64	54.82	54.22	54.52	62.35	55.42	54.82
A0A1L7D3Y3	30.67	31.9	32.61	33.02	38.27	35.69	33.54	52.38	55.09	56.19	55.26	57.19	50.45	56.97	58.04	53.71	55.49	54.9	56.42	55.12	100	63.5	54.08	58.31	53.78	52.24	55.82	56.12	59.7	54.93	55.52
A0A3D9UQZ5	31.33	31.6	31.99	32.72	37.35	33.23	33.84	55.88	57.49	54.68	55.56	58.08	52.82	54.3	57.44	56.51	56.08	57.69	53.85	56.63	63.5	100	59.21	64.35	59.21	57.4	57.99	58.88	64.2	55.62	55.62
K9SZS8	27.27	32.82	32.71	33.85	38.24	34.27	31.5	58.48	60.61	58.18	55.89	56.19	55.29	62.54	61.03	60.12	60.42	60.73	57.58	61.82	54.08	59.21	100	77.34	79.46	56.36	58.18	58.79	64.55	61.52	60
B1XL20	29.29	33.44	33.33	34.47	37.62	33.96	33.33	58.48	62.12	58.18	55.89	57.1	57.7	64.35	66.77	62.54	63.75	65.56	59.09	61.82	58.31	64.35	77.34	100	79.76	56.06	57.88	58.79	65.45	60	61.21
B8HNI6	31.99	30.96	31.46	34.16	36.68	32.71	33.03	55.76	59.7	55.76	55.59	57.4	52.87	60.12	62.54	57.7	59.52	60.12	60.61	63.64	53.78	59.21	79.46	79.76	100	56.67	56.36	56.97	66.06	57.88	61.52
A0A293NMQ1	28.19	28.09	33.12	30.75	36.34	36.22	28.53	51.63	52.85	58.05	58.01	57.53	49.25	54.63	56.42	52.68	52.54	54.76	60.95	54.82	52.24	57.4	56.36	56.06	56.67	100	78.99	80.18	65.98	63.91	64.79
Q3K6T1	29.19	28.09	31.25	32.3	37.27	34.06	28.83	50.15	54.05	56.23	58.91	59.94	50.45	54.93	55.82	55.36	52.54	53.87	62.43	54.22	55.82	57.99	58.18	57.88	56.36	78.99	100	96.15	66.86	67.46	67.46
Q888N4	29.19	29.01	31.25	33.54	37.89	34.98	29.45	50.15	54.35	56.53	58.91	60.24	49.85	54.93	56.42	54.76	53.13	54.17	62.13	54.52	56.12	58.88	58.79	58.79	56.97	80.18	96.15	100	66.27	66.57	68.34
A0A352KNS8	30.54	28.4	30.62	30.75	39.44	34.98	32.52	56.38	59.16	55.62	58.01	56.93	54.63	60.6	59.7	55.06	57.31	58.04	63.91	62.35	59.7	64.2	64.55	65.45	66.06	65.98	66.86	66.27	100	68.34	69.82
A0A3N5F6V2	26.85	27.78	32.81	30.75	36.34	33.44	30.98	54.3	56.76	55.93	53.17	55.42	51.34	56.42	56.12	53.27	54.63	55.06	61.54	55.42	54.93	55.62	61.52	60	57.88	63.91	67.46	66.57	68.34	100	72.78
A0A2T6F2S0	28.86	29.32	32.19	30.75	39.75	34.67	30.06	49.85	55.86	55.62	55.59	54.22	51.04	57.91	58.51	52.98	55.82	55.06	63.02	54.82	55.52	55.62	60	61.21	61.52	64.79	67.46	68.34	69.82	72.78	100

## Sheet: DHAD
	Q2NE10	A0A2H4U8H9	A0A3D5K3B6	A0A0M4QQ87	H5WXG2	L8AMU6	A0A061NAH9	D6Y145	A0A1I4LXE9	A0A089LN20	A0A1I2II06	A0A120IAV7	A0A1I5MFP3	A0A0R1T9Y0	Q8DRT7	G5JX27	A0A1U7EAL5	A0A380KD25	W4K4W9	A0A1Y2TLN2	P39522	A0A1F5L4Y1	A0A0D6DUM1	A0A1Z4VNL5	A0A1H5HRH0
Q2NE10	100	63.21	45.6	43.96	44.67	45.6	44.26	46.89	45.42	44.69	43.77	42.94	41.65	42.57	42.75	44.22	42.94	42.94	40.78	38.19	39.38	40.26	39.93	44.69	41.21
A0A2H4U8H9	63.21	100	45.42	45.05	45.4	45.97	44.07	44.87	45.79	45.6	44.14	44.4	42.39	45.14	43.12	42.39	43.67	43.85	40.59	36.53	39.74	39.89	41.94	44.51	42.67
A0A3D5K3B6	45.6	45.42	100	62.17	63.73	52.96	51.26	51.33	54.09	51.16	55.24	50.54	52.24	49.55	50.09	49.38	51.34	51.07	46.81	43.91	46.17	47.68	46.71	48.3	49.64
A0A0M4QQ87	43.96	45.05	62.17	100	74.87	51.62	48.38	51.22	51.34	50.18	53.56	48.3	50.54	49.55	48.13	47.59	49.2	48.84	44.53	43.33	43.3	44.17	45.68	48.92	50.45
H5WXG2	44.67	45.4	63.73	74.87	100	52.71	51.36	53.14	51.35	53.86	56.55	52.61	51.81	50.81	50.63	50.09	50.09	52.43	49.61	45.37	47.84	47.29	47.58	49.64	50.81
L8AMU6	45.6	45.97	52.96	51.62	52.71	100	51.82	55	55.54	54.82	57.42	55.91	54.48	54.12	54.66	54.66	55.73	55.91	47.2	46.67	49.01	48.39	50.9	53.32	53.05
A0A061NAH9	44.26	44.07	51.26	48.38	51.36	51.82	100	63	66.25	63.9	68.41	58.88	60	53.8	55.43	54.89	56.16	56.7	48.24	43.8	49.19	50.27	48.01	52.17	52.46
D6Y145	46.89	44.87	51.33	51.22	53.14	55	63	100	75.4	67.79	69.38	59.93	60.61	58.3	55.48	56.36	58.66	58.51	50.19	43.65	50.79	48.1	48.94	55.64	52.78
A0A1I4LXE9	45.42	45.79	54.09	51.34	51.35	55.54	66.25	75.4	100	68.26	69.33	61.99	59.82	58.44	58.44	59.33	60.57	60.92	51.16	46.33	51.43	49.11	50.89	53.49	55.12
A0A089LN20	44.69	45.6	51.16	50.18	53.86	54.82	63.9	67.79	68.26	100	73.53	56.94	62.39	57.27	57.57	57.75	58.69	59.82	50.19	46.79	51.96	48.4	48.48	52.77	55.66
A0A1I2II06	43.77	44.14	55.24	53.56	56.55	57.42	68.41	69.38	69.33	73.53	100	59.96	61.36	56.13	58.08	57.02	58.97	59.43	51.55	49.55	50.71	51.6	49.02	54.2	57.81
A0A120IAV7	42.94	44.4	50.54	48.3	52.61	55.91	58.88	59.93	61.99	56.94	59.96	100	63.1	61.06	60.63	60.28	62.65	62.54	49.32	42.58	47.49	49.55	48.93	51.89	52.79
A0A1I5MFP3	41.65	42.39	52.24	50.54	51.81	54.48	60	60.61	59.82	62.39	61.36	63.1	100	60.78	60.78	60.78	61.85	63.64	49.71	47.39	48.74	49.82	49.01	52.52	54.95
A0A0R1T9Y0	42.57	45.14	49.55	49.55	50.81	54.12	53.8	58.3	58.44	57.27	56.13	61.06	60.78	100	73.19	73.9	75.66	77.7	47.38	45.28	48.75	47.25	49.11	52.78	51.89
Q8DRT7	42.75	43.12	50.09	48.13	50.63	54.66	55.43	55.48	58.44	57.57	58.08	60.63	60.78	73.19	100	94.57	77.78	81.27	46.99	46.35	49.64	46.71	47.51	50.63	50.63
G5JX27	44.22	42.39	49.38	47.59	50.09	54.66	54.89	56.36	59.33	57.75	57.02	60.28	60.78	73.9	94.57	100	77.95	80.57	46.41	45.63	49.28	46.18	47.51	50.27	49.55
A0A1U7EAL5	42.94	43.67	51.34	49.2	50.09	55.73	56.16	58.66	60.57	58.69	58.97	62.65	61.85	75.66	77.78	77.95	100	81.42	48.74	44.92	49.46	47.6	48.04	52.06	52.43
A0A380KD25	42.94	43.85	51.07	48.84	52.43	55.91	56.7	58.51	60.92	59.82	59.43	62.54	63.64	77.7	81.27	80.57	81.42	100	49.71	44.9	49.46	46.88	47.68	51.71	52.07
W4K4W9	40.78	40.59	46.81	44.53	49.61	47.2	48.24	50.19	51.16	50.19	51.55	49.32	49.71	47.38	46.99	46.41	48.74	49.71	100	55.53	54.02	57.09	52.8	58.33	55.62
A0A1Y2TLN2	38.19	36.53	43.91	43.33	45.37	46.67	43.8	43.65	46.33	46.79	49.55	42.58	47.39	45.28	46.35	45.63	44.92	44.9	55.53	100	51.56	54.59	47.96	53.33	54.07
P39522	39.38	39.74	46.17	43.3	47.84	49.01	49.19	50.79	51.43	51.96	50.71	47.49	48.74	48.75	49.64	49.28	49.46	49.46	54.02	51.56	100	63.06	55.93	60	56.73
A0A1F5L4Y1	40.26	39.89	47.68	44.17	47.29	48.39	50.27	48.1	49.11	48.4	51.6	49.55	49.82	47.25	46.71	46.18	47.6	46.88	57.09	54.59	63.06	100	57.42	63.8	57.55
A0A0D6DUM1	39.93	41.94	46.71	45.68	47.58	50.9	48.01	48.94	50.89	48.48	49.02	48.93	49.01	49.11	47.51	47.51	48.04	47.68	52.8	47.96	55.93	57.42	100	56.96	60.14
A0A1Z4VNL5	44.69	44.51	48.3	48.92	49.64	53.32	52.17	55.64	53.49	52.77	54.2	51.89	52.52	52.78	50.63	50.27	52.06	51.71	58.33	53.33	60	63.8	56.96	100	61.58
A0A1H5HRH0	41.21	42.67	49.64	50.45	50.81	53.05	52.46	52.78	55.12	55.66	57.81	52.79	54.95	51.89	50.63	49.55	52.43	52.07	55.62	54.07	56.73	57.55	60.14	61.58	100

## Sheet: KDC
	A0A2U2HI78	Q06408	A0A2H3H087	A0A365MTF9	A0A285UB17	A0A5W3HWI8	A0A3S9WBI0	A0A239VMB2	A0A2R2WBK3	A0A173XQ26	A0A0K2X377	A0A0X3SAL9	F8FBN6	A0A0J5S9M4	A0A3D8TPB7	Q6QBS4	A0A1E5H735	A0A0U2NS09
A0A2U2HI78	100	21.05	23.52	26.15	27.08	26.06	26.86	26.94	26.76	23.81	25.53	24.25	25.28	24.33	27.45	26.92	25.24	26.3
Q06408	21.05	100	33.58	33.33	28.94	31.68	30.65	29.36	28.98	32.73	32.53	30.55	31.7	25.23	30.57	30.44	30.13	29.1
A0A2H3H087	23.52	33.58	100	38.72	31.57	35.15	32.25	32.3	31.62	34.36	36.27	31.17	35.67	27.22	34.17	34.44	33.72	32.82
A0A365MTF9	26.15	33.33	38.72	100	35.01	35.91	33.52	34.74	32.71	36.88	37.76	36.69	36.19	31.55	34.73	35.44	35.37	35.76
A0A285UB17	27.08	28.94	31.57	35.01	100	33.4	31.17	33.77	32.35	36.73	35.98	36.6	38.31	29.48	34.21	33.96	35.21	35.45
A0A5W3HWI8	26.06	31.68	35.15	35.91	33.4	100	44.97	46.83	38.72	39.96	43.15	42.2	43.22	35.24	42.67	40.15	40.6	39.89
A0A3S9WBI0	26.86	30.65	32.25	33.52	31.17	44.97	100	49.82	40.97	35.21	37.96	41.49	38.43	33.94	39.27	36.58	38.86	37.43
A0A239VMB2	26.94	29.36	32.3	34.74	33.77	46.83	49.82	100	39.27	39.23	42.37	42.36	40.11	35.74	41.15	42.57	40.86	40.52
A0A2R2WBK3	26.76	28.98	31.62	32.71	32.35	38.72	40.97	39.27	100	36.22	38.56	41.12	40.57	32.48	38.46	35.96	37.68	36.45
A0A173XQ26	23.81	32.73	34.36	36.88	36.73	39.96	35.21	39.23	36.22	100	52.84	45.82	47.83	39.31	45.69	43.93	44.38	45.87
A0A0K2X377	25.53	32.53	36.27	37.76	35.98	43.15	37.96	42.37	38.56	52.84	100	47.22	46.21	38.33	45.54	44.69	44.78	43.49
A0A0X3SAL9	24.25	30.55	31.17	36.69	36.6	42.2	41.49	42.36	41.12	45.82	47.22	100	50.18	34.97	41.76	39.27	40.26	42.49
F8FBN6	25.28	31.7	35.67	36.19	38.31	43.22	38.43	40.11	40.57	47.83	46.21	50.18	100	36.07	41.58	41.83	41.18	41.03
A0A0J5S9M4	24.33	25.23	27.22	31.55	29.48	35.24	33.94	35.74	32.48	39.31	38.33	34.97	36.07	100	44.4	46.14	43.09	44.59
A0A3D8TPB7	27.45	30.57	34.17	34.73	34.21	42.67	39.27	41.15	38.46	45.69	45.54	41.76	41.58	44.4	100	57.69	57.06	56.12
Q6QBS4	26.92	30.44	34.44	35.44	33.96	40.15	36.58	42.57	35.96	43.93	44.69	39.27	41.83	46.14	57.69	100	55.41	57.59
A0A1E5H735	25.24	30.13	33.72	35.37	35.21	40.6	38.86	40.86	37.68	44.38	44.78	40.26	41.18	43.09	57.06	55.41	100	69.6
A0A0U2NS09	26.3	29.1	32.82	35.76	35.45	39.89	37.43	40.52	36.45	45.87	43.49	42.49	41.03	44.59	56.12	57.59	69.6	100

## Sheet: ADH
	B2IGW3	A0A1C7LUH3	P38113	A0A1Y1Z9I3	Q9CEN0	A0A0E9EG42	A0A377K8P3	A0A3N5ZRA6	A0A402DRG6	A0A2V5DB23	A0A1S1U9Q3	A0A023D8D7	A0A070A9S1	A0A0D6MJ91	A0A0D6NFB0	A9HNA5
B2IGW3	100	23.91	23.35	24.76	27.54	26.97	28.83	27.93	28.23	28.7	26.65	25.23	25.53	25.83	28.23	26.13
A0A1C7LUH3	23.91	100	42.01	41.74	34.46	32.4	37.54	40.31	42.94	37	38.96	37.54	36.17	37.69	37.23	36.72
P38113	23.35	42.01	100	49.1	36.2	34.13	36.06	44.97	42.18	41.18	42.18	39.31	40.64	38.3	41.72	39.77
A0A1Y1Z9I3	24.76	41.74	49.1	100	40.68	38.87	38.41	50.93	48.62	50.46	49.23	46.53	48.48	44.95	46.75	46.06
Q9CEN0	27.54	34.46	36.2	40.68	100	63.69	62.65	49.7	44.64	44.61	43.62	43.15	44.05	41.96	43.15	42.86
A0A0E9EG42	26.97	32.4	34.13	38.87	63.69	100	71.08	46.85	44.74	42.6	39.82	39.34	41.14	39.94	42.34	42.04
A0A377K8P3	28.83	37.54	36.06	38.41	62.65	71.08	100	49.54	45.29	43.47	43.03	40.73	42.25	39.82	42.55	42.86
A0A3N5ZRA6	27.93	40.31	44.97	50.93	49.7	46.85	49.54	100	53.98	55.36	51.33	52.65	54.41	53.25	55.62	54.44
A0A402DRG6	28.23	42.94	42.18	48.62	44.64	44.74	45.29	53.98	100	65.77	55.16	56.34	58.41	58.28	55.33	56.51
A0A2V5DB23	28.7	37	41.18	50.46	44.61	42.6	43.47	55.36	65.77	100	55.95	55.88	59.71	58.24	56.85	58.82
A0A1S1U9Q3	26.65	38.96	42.18	49.23	43.62	39.82	43.03	51.33	55.16	55.95	100	57.82	60.77	59.17	57.69	59.76
A0A023D8D7	25.23	37.54	39.31	46.53	43.15	39.34	40.73	52.65	56.34	55.88	57.82	100	67.15	74.85	71.6	71.97
A0A070A9S1	25.53	36.17	40.64	48.48	44.05	41.14	42.25	54.41	58.41	59.71	60.77	67.15	100	75.73	78.99	78.95
A0A0D6MJ91	25.83	37.69	38.3	44.95	41.96	39.94	39.82	53.25	58.28	58.24	59.17	74.85	75.73	100	76.33	79.82
A0A0D6NFB0	28.23	37.23	41.72	46.75	43.15	42.34	42.55	55.62	55.33	56.85	57.69	71.6	78.99	76.33	100	81.36
A9HNA5	26.13	36.72	39.77	46.06	42.86	42.04	42.86	54.44	56.51	58.82	59.76	71.97	78.95	79.82	81.36	100
